# Supplementary material for: The roles of the Listeria monocytogenes post-translocation chaperones PrsA1 and PrsA2 in protein secretion and stress resistance
Source: J Bacteriol. 2025 Dec 29;208(1):e00531-25. doi: 10.1128/jb.00531-25 (PMC12826049; doi:10.1128/jb.00531-25)
Supplement: Table S1 — TMT-MS analysis of all significantly altered protein profiles for prsA mutants. [file jb.00531-25-s0002.xlsx]

## Sheet: Main
	Table S1. TMT-MS Analysis of L. monocytogenes PrsA mutants
			𝚫prsA1				𝚫prsA2				𝚫prsA1/𝚫prsA2				Foldase Mutant				Membrane Mutant				Dimer Mutant
			Cell Wall		Released		Cell Wall		Released		Cell Wall		Released		Cell Wall		Released		Cell Wall		Released		Cell Wall		Released
	Alternate ID	Localization	Log2 Fold Change	p-value	Log2 Fold Change	p-value	Log2 Fold Change	p-value	Log2 Fold Change	p-value	Log2 Fold Change	p-value	Log2 Fold Change	p-value	Log2 Fold Change	p-value	Log2 Fold Change	p-value	Log2 Fold Change	p-value	Log2 Fold Change	p-value	Log2 Fold Change	p-value	Log2 Fold Change	p-value
	AccA	Cytoplasmic	Not detected	Not detected	-0.0140476	0.952501	Not detected	Not detected	-0.162753	0.237098	Not detected	Not detected	-0.433805	0.0616613	Not detected	Not detected	-0.673921	0.0526875	Not detected	Not detected	-0.488107	0.0463637	Not detected	Not detected	-0.685308	0.0332926
	AccD	Cytoplasmic	0.108967	*	0.131743	0.330111	0.268844	*	-0.115016	0.304999	0.156386	*	-0.316365	0.0758724	-0.482642	*	-0.787056	0.0186485	-0.534521	*	-0.459198	0.0461248	-0.0562846	*	-0.598165	0.0268452
	AckA1	Cytoplasmic	-0.057722	0.46223	-0.054723	0.711078	-0.0457901	0.746593	-0.1055	0.399462	-0.0387738	0.314872	-0.354666	0.0758398	-0.445272	0.00507823	-0.624862	0.0292574	-0.547489	0.00612742	-0.395895	0.0796014	-0.219892	0.0922933	-0.648133	0.0388269
	ActA	Membrane	-0.0557823	0.885089	-0.0155953	0.949397	-0.363685	0.70939	-0.0810396	0.67478	-0.291162	0.738264	-0.379577	0.183006	-0.776372	0.43464	-0.471848	0.168199	-0.378203	0.649155	-0.138387	0.516711	-0.217191	0.839055	-0.321606	0.250279
	AcyP	Cytoplasmic	-0.024713	0.91048	0.0690548	0.680543	-0.205251	0.166203	-0.0912502	0.289183	-0.24663	0.072756	-0.458407	0.00944835	-0.459491	0.0256736	-0.689497	0.00877368	-0.400984	0.257356	-0.355142	0.01708	-0.254546	0.261819	-0.645709	0.0134144
	AddB	Cytoplasmic	Not detected	Not detected	0.00691257	*	Not detected	Not detected	-0.251162	*	Not detected	Not detected	-0.312399	*	Not detected	Not detected	-0.630308	*	Not detected	Not detected	-0.389039	*	Not detected	Not detected	-0.712356	*
	Ade	Cytoplasmic	Not detected	Not detected	-0.0468855	0.598589	Not detected	Not detected	-0.138378	0.279895	Not detected	Not detected	-0.454875	0.00361274	Not detected	Not detected	-0.584454	0.00498124	Not detected	Not detected	-0.490388	0.000486493	Not detected	Not detected	-0.534001	0.012721
	Adk	Cytoplasmic	0.0198674	0.975699	-0.274062	0.758967	-0.147468	0.768522	-0.077794	0.934671	0.107317	0.691353	-0.55687	0.602223	-0.380149	0.281913	-0.778832	0.497094	-0.426454	0.209663	-0.458877	0.716329	-0.0285285	0.968565	-0.628746	0.607038
	AlaS	Cytoplasmic	-0.304527	0.509013	-0.102538	0.762576	-0.326263	0.587854	-0.229016	0.51761	-0.396578	0.46435	-0.506692	0.195884	-0.887771	0.188974	-0.696148	0.127822	-0.725209	0.275125	-0.492334	0.224776	-0.472869	0.388948	-0.588637	0.179218
	Apt	Cytoplasmic	Not detected	Not detected	-0.0620478	0.624934	Not detected	Not detected	-0.0279885	0.718091	Not detected	Not detected	-0.362966	0.0466267	Not detected	Not detected	-0.679015	0.0280446	Not detected	Not detected	-0.396621	0.0448884	Not detected	Not detected	-0.524962	0.0248891
	ArgG	Cytoplasmic	Not detected	Not detected	-0.429448	0.381616	Not detected	Not detected	-0.20434	0.125445	Not detected	Not detected	-0.67341	0.0600123	Not detected	Not detected	-0.889662	0.0804484	Not detected	Not detected	-0.70209	0.134241	Not detected	Not detected	-0.792815	0.0505885
	ArgR	Cytoplasmic	Not detected	Not detected	0.0136661	0.961546	Not detected	Not detected	-0.276418	0.267306	Not detected	Not detected	-0.431528	0.172923	Not detected	Not detected	-0.60296	0.0451306	Not detected	Not detected	-0.391069	0.0875347	Not detected	Not detected	-0.750148	0.0363801
	ArgS	Cytoplasmic	-0.0201093	0.960776	0.359442	0.054084	0.0916599	0.662863	0.216934	0.19508	0.0139884	0.949455	0.0290215	0.925273	-0.521905	0.230777	-0.468241	0.00759745	-0.754876	0.0686507	-0.131105	0.339259	-0.12729	0.120084	-0.432889	0.00701214
	AroA	Cytoplasmic	Not detected	Not detected	0.0574231	0.211957	Not detected	Not detected	0.0832949	0.412301	Not detected	Not detected	-0.255652	0.0904166	Not detected	Not detected	-0.401627	0.0141514	Not detected	Not detected	-0.242046	0.0810058	Not detected	Not detected	-0.4416	0.0217115
	AroB	Cytoplasmic	Not detected	Not detected	-0.0830874	*	Not detected	Not detected	-0.089262	*	Not detected	Not detected	-0.331899	*	Not detected	Not detected	-0.623708	*	Not detected	Not detected	-0.475639	*	Not detected	Not detected	-0.795556	*
	AroC	Cytoplasmic	-0.107184	0.559159	0.0260149	0.92381	-0.239941	0.41802	-0.096136	0.572206	0.00532843	0.950086	-0.381693	0.159051	-0.461657	0.107863	-0.554996	0.0895789	-0.54235	0.0792135	-0.30208	0.21766	-0.329835	0.226562	-0.629339	0.0738071
	AroD	Cytoplasmic	Not detected	Not detected	0.267881	0.588277	Not detected	Not detected	0.132001	0.553196	Not detected	Not detected	-0.0930657	0.656395	Not detected	Not detected	-0.547614	0.361496	Not detected	Not detected	-0.145492	0.706465	Not detected	Not detected	-0.466634	0.310488
	AsnS	Cytoplasmic	0.019125	0.843118	-0.0341025	0.594342	-0.0297482	0.836862	-0.097977	0.0796019	0.0477121	0.561528	-0.422922	0.005615	-0.475472	0.0256452	-0.734267	0.00609192	-0.650659	0.0153589	-0.460035	0.00448898	-0.198257	0.106754	-0.699656	0.00367283
	AspS	Cytoplasmic	-0.119166	0.385742	0.0203716	0.944071	-0.0630497	0.777815	-0.262864	0.230867	-0.111294	0.220131	-0.509794	0.0998325	-0.465623	0.0202342	-0.765818	0.0545616	-0.516372	0.0534903	-0.593687	0.100086	-0.381863	0.14442	-0.845976	0.0504158
	AtpA2	Cytoplasmic	-0.00821803	0.907597	0.0354173	0.934176	-0.0694579	0.525651	0.121007	0.718492	0.0347721	0.531496	-0.249748	0.493938	-0.438813	0.0123296	-0.437429	0.250598	-0.504453	0.0113297	-0.151879	0.659457	-0.273838	0.0278621	-0.182303	0.558835
	AtpD2	Cytoplasmic	0.113535	0.588958	0.0391724	0.805362	0.11652	0.685738	-0.0327921	0.869112	0.282911	0.245038	-0.304183	0.220143	-0.381923	0.138727	-0.458191	0.0900575	-0.510375	0.091927	-0.270576	0.218533	-0.133433	0.555661	-0.43792	0.132484
	AzoR1	Cytoplasmic	Not detected	Not detected	0.0923783	0.408359	Not detected	Not detected	-0.184689	0.173704	Not detected	Not detected	-0.322022	0.0813665	Not detected	Not detected	-0.519864	0.0358715	Not detected	Not detected	-0.316056	0.080948	Not detected	Not detected	-0.591865	0.0293589
	AzoR2	Cytoplasmic	-0.0941273	0.251327	-0.068809	0.517252	-0.0755858	0.310213	-0.192468	0.111814	0.010761	0.951434	-0.491566	0.0258638	-0.337235	0.00956791	-0.654102	0.041973	-0.388165	0.0769832	-0.464034	0.0422134	0.0570951	0.661416	-0.661277	0.0497067
	Buk	Cytoplasmic	Not detected	Not detected	0.0445628	0.497341	Not detected	Not detected	0.10714	0.416026	Not detected	Not detected	-0.212535	0.350871	Not detected	Not detected	-0.487542	0.0140797	Not detected	Not detected	-0.322596	0.0406841	Not detected	Not detected	-0.298274	0.133773
	CheA	Cytoplasmic	Not detected	Not detected	-0.119187	*	Not detected	Not detected	-0.159362	*	Not detected	Not detected	-0.440199	*	Not detected	Not detected	-0.553708	*	Not detected	Not detected	-0.382639	*	Not detected	Not detected	-0.589256	*
	CheY	Cytoplasmic	Not detected	Not detected	-0.0128333	0.968333	Not detected	Not detected	-0.167362	0.633662	Not detected	Not detected	-0.480137	0.234663	Not detected	Not detected	-0.728684	0.158735	Not detected	Not detected	-0.423253	0.357581	Not detected	Not detected	-0.742973	0.134697
	CinA	Cytoplasmic	Not detected	Not detected	-0.045366	0.352056	Not detected	Not detected	-0.196628	0.179223	Not detected	Not detected	-0.486218	0.0336069	Not detected	Not detected	-0.749206	0.00692348	Not detected	Not detected	-0.423738	0.00230987	Not detected	Not detected	-0.667502	0.0171051
	ClpB	Cytoplasmic	0.0125469	0.943278	-0.0576556	0.643695	-0.102958	0.75847	-0.305583	0.0449702	-0.283889	0.337366	-0.623564	0.0117773	-0.31815	0.330795	-0.870453	0.00694395	-0.420858	0.128166	-0.559974	0.0183649	0.0307385	0.895016	-0.810498	0.0102653
	ClpP	Cytoplasmic	-0.0870479	0.460161	0.07613	0.740846	-0.23513	0.106984	-0.0255612	0.911998	-0.0596452	0.482449	-0.410356	0.146538	-0.405555	0.0605532	-0.740847	0.0606375	-0.531737	0.0216182	-0.347414	0.225744	-0.0711138	0.58195	-0.60764	0.110788
	ClpX	Cytoplasmic	-0.14351	0.779625	0.0131156	0.930919	-0.135863	0.763027	-0.127047	0.0783145	-0.250697	0.590251	-0.388358	0.0092488	-0.444732	0.373279	-0.708701	0.00346466	-0.680241	0.1967	-0.407691	0.0176818	-0.375055	0.46091	-0.650318	0.00370924
	Cmk	Cytoplasmic	0.224017	0.285608	0.00555871	0.979567	-0.0290663	0.666823	-0.129574	0.472177	0.115992	0.584174	-0.463751	0.0793115	-0.482677	0.127657	-0.741309	0.0440097	-0.451931	0.167486	-0.391055	0.141945	0.0518937	0.874538	-0.564351	0.0687122
	CobB	Cytoplasmic	Not detected	Not detected	-0.656087	*	Not detected	Not detected	-0.860762	*	Not detected	Not detected	-1.054	*	Not detected	Not detected	-0.824908	*	Not detected	Not detected	-1.34934	*	Not detected	Not detected	-1.43496	*
	CodY	Cytoplasmic	-0.0501061	0.377467	0.0493297	0.797212	-0.112978	0.413469	-0.171352	0.262802	-0.0866003	0.198122	-0.406496	0.0390097	-0.427401	0.0511714	-0.756476	0.0275103	-0.485559	0.012198	-0.44028	0.0576708	-0.189638	0.191094	-0.699788	0.0291074
	CshA	Cytoplasmic	-0.0248618	0.934268	-0.150639	0.252987	-0.0390437	0.755216	-0.16518	0.221997	-0.0442968	0.702542	-0.444523	0.062433	-0.49798	0.0743462	-0.813739	0.0335199	-0.626631	0.0544718	-0.576941	0.0349591	-0.134455	0.381689	-0.733669	0.0225588
	CshB	Cytoplasmic	Not detected	Not detected	-0.089524	0.282575	Not detected	Not detected	-0.141422	0.203858	Not detected	Not detected	-0.429488	0.0260409	Not detected	Not detected	-0.694844	0.0222157	Not detected	Not detected	-0.470071	0.0405257	Not detected	Not detected	-0.654796	0.0150808
	CspLA	Cytoplasmic	0.155561	0.853166	-0.127411	0.405142	0.0314819	0.955836	-0.0991881	0.690487	0.212987	0.879991	-0.354637	0.139563	-0.334086	0.702095	-0.573035	0.130994	-0.360989	0.715479	-0.32106	0.278834	-0.239273	0.775412	-0.648038	0.0630531
	CspLB	Cytoplasmic	0.362331	0.468737	0.0871396	0.874056	0.0241987	0.884188	-0.142812	0.743349	0.121751	0.723161	-0.268393	0.444649	-0.0332819	0.994208	-0.398523	0.301384	-0.0581041	0.947236	-0.438319	0.407312	-0.0791226	0.521246	-0.425094	0.283367
	CysS	Cytoplasmic	-0.054621	0.82975	-0.0376421	0.824404	-0.172225	0.411265	-0.172231	0.329932	-0.288675	0.222795	-0.376968	0.186998	-0.614576	0.0798767	-0.69618	0.0482878	-0.590828	0.081136	-0.375288	0.118667	-0.610408	0.111508	-0.691449	0.0509691
	DapA	Cytoplasmic	0.0688667	0.839792	0.141878	0.587524	-0.0105066	0.968202	-0.00293347	0.978884	-0.0933637	0.806146	-0.311986	0.0811626	-0.424287	0.276726	-0.802165	0.0197073	-0.542873	0.185857	-0.472056	0.0845649	0.0666262	0.852053	-0.577198	0.0344348
	DapB	Cytoplasmic	-0.138833	*	0.0451035	0.84886	0.0943444	*	0.0135146	0.949463	0.0709855	*	-0.427701	0.128815	-0.366242	*	-0.452122	0.153092	-0.481121	*	-0.315696	0.285932	-0.168985	*	-0.401329	0.238707
	DapF	Cytoplasmic	-0.271933	*	0.159749	0.427466	-0.280489	*	0.0211097	0.816135	-0.132848	*	-0.336202	0.0164773	-0.591975	*	-0.502749	0.0317644	-0.755821	*	-0.298503	0.0212777	-0.138451	*	-0.428936	0.140317
	DapH	Cytoplasmic	-0.198648	0.0319868	0.0154231	0.739645	0.0173975	0.817003	-0.070257	0.0717438	0.114266	0.253453	-0.424622	0.00625894	-0.474668	0.00929444	-0.603856	0.00206215	-0.473088	0.0101619	-0.365609	0.0120505	-0.21602	0.0151799	-0.536738	0.0044918
	Dat	Cytoplasmic	0.597667	*	0.479049	0.0911151	0.0935444	*	0.102816	0.650165	0.794786	*	0.0783809	0.783504	-0.104642	*	-0.494736	0.043439	-0.351521	*	-0.304328	0.119711	0.223715	*	-0.458715	0.0570655
	Ddl	Cytoplasmic	0.0194761	0.888299	-0.0268846	0.837362	0.00922395	0.946761	-0.119495	0.407125	0.0679957	0.374711	-0.410457	0.0638455	-0.429644	0.0538363	-0.643304	0.0330476	-0.478064	0.0380438	-0.426645	0.0643008	-0.103783	0.230984	-0.640991	0.0314886
	Def	Cytoplasmic	Not detected	Not detected	0.0394508	0.650701	Not detected	Not detected	-0.048875	0.600818	Not detected	Not detected	-0.404502	0.0488099	Not detected	Not detected	-0.553386	0.0214855	Not detected	Not detected	-0.265544	0.344787	Not detected	Not detected	-0.585341	0.0231228
	DeoB	Cytoplasmic	0.327606	0.236218	0.333773	0.374897	0.074821	0.57786	-0.0400453	0.88376	0.339963	0.0377814	-0.0317296	0.874397	-0.502526	0.118036	-0.654852	0.0502601	-0.612073	0.0313051	-0.359362	0.188381	-0.170888	0.466721	-0.555661	0.0807604
	DeoC	Cytoplasmic	0.0757036	0.815802	-0.03131	0.772509	-0.222071	0.291303	-0.218352	0.171261	-0.378967	0.0585801	-0.529239	0.0170541	-0.548273	0.185747	-0.689311	0.018337	-0.503506	0.0574326	-0.485768	0.0159046	-0.081534	0.752349	-0.680803	0.00720878
	DeoD	Cytoplasmic	-0.0580857	0.469164	0.0286401	0.727121	0.00248049	0.966697	-0.0656505	0.34058	-0.174726	0.179328	-0.382361	0.0296566	-0.490052	0.0430767	-0.68502	0.00627333	-0.602506	0.0180538	-0.370543	0.0172921	-0.0553196	0.665776	-0.64516	0.0135461
	Der	Membrane	-0.228666	0.549367	-0.0821871	0.0997292	-0.312679	0.366692	-0.133757	0.0373439	-0.286738	0.385883	-0.443308	0.00485103	-0.654612	0.188401	-0.637123	0.00629586	-0.682998	0.215045	-0.43405	0.00624828	-0.330876	0.3772	-0.647042	0.00187924
	DivIB	Membrane	-0.0325235	0.888638	0.126996	0.622179	-0.219149	0.551911	0.354764	0.0176126	-0.103049	0.697022	-0.148637	0.110322	-0.551197	0.111801	-0.0648467	0.577004	-0.407169	0.262445	0.176249	0.0726925	-0.1758	0.545337	0.217984	0.307614
	DltA	Cytoplasmic	0.247236	0.574858	-0.0105726	0.890802	-0.267116	0.37493	-0.0258914	0.852025	0.262766	0.258082	-0.163718	0.348748	-0.660359	0.258234	-0.60711	0.0440008	-0.465467	0.0139505	-0.333342	0.091175	-0.165694	0.653039	-0.464243	0.0908628
	DltC	Cytoplasmic	Not detected	Not detected	-0.228081	0.734896	Not detected	Not detected	-0.143844	0.749905	Not detected	Not detected	-0.273905	0.706902	Not detected	Not detected	-0.676539	0.318919	Not detected	Not detected	-0.556161	0.368724	Not detected	Not detected	-0.535294	0.429641
	DnaA	Cytoplasmic	Not detected	Not detected	0.314366	0.514063	Not detected	Not detected	0.128518	0.743531	Not detected	Not detected	-0.297964	0.578571	Not detected	Not detected	-0.538669	0.206946	Not detected	Not detected	-0.380192	0.417112	Not detected	Not detected	-0.54171	0.199533
	DnaJ	Cytoplasmic	0.109152	0.355803	0.070062	0.699494	-0.0403611	0.909636	-0.077512	0.652741	0.0299301	0.804781	-0.371136	0.13391	-0.244209	0.275906	-0.658345	0.0226113	-0.347436	0.16528	-0.408524	0.111227	-0.162446	0.257076	-0.728807	0.0337356
	DnaK	Cytoplasmic	0.0904855	0.484416	-0.0903887	0.745974	-0.182525	0.131718	-0.1758	0.406313	-0.158234	0.347694	-0.491979	0.206354	-0.407914	0.142807	-0.646888	0.175238	-0.362871	0.237908	-0.459132	0.123801	-0.170338	0.139673	-0.770504	0.126586
	Dps	Cytoplasmic	-0.172303	0.344821	0.0426247	0.915679	-0.371633	0.011677	-0.174705	0.599696	-0.593126	0.00693493	-0.376293	0.425986	-0.668661	0.000451105	-0.618841	0.14266	-0.73311	0.0405868	1.5633	0.460822	-0.265972	0.0743591	-0.636497	0.216086
	Dxs	Cytoplasmic	Not detected	Not detected	0.00968097	0.909405	Not detected	Not detected	-0.216458	0.0817919	Not detected	Not detected	-0.415236	0.0600426	Not detected	Not detected	-0.682036	0.0142061	Not detected	Not detected	-0.383021	0.0451168	Not detected	Not detected	-0.695628	0.00868624
	Efp	Cytoplasmic	0.161203	0.673131	6.93551e-05	0.9955	0.166103	0.438691	-0.0529851	0.557621	0.349598	0.165386	-0.399375	0.073645	-0.213951	0.407984	-0.671838	0.0241607	-0.278523	0.420327	-0.400539	0.0641194	-0.067387	0.709008	-0.695688	0.0228129
	EngB	Cytoplasmic	Not detected	Not detected	-0.160222	0.119413	Not detected	Not detected	-0.087296	0.366192	Not detected	Not detected	-0.489337	0.0185667	Not detected	Not detected	-0.692004	0.0189578	Not detected	Not detected	-0.451762	0.0240487	Not detected	Not detected	-0.690817	0.0112768
	Eno	Cytoplasmic	0.19381	0.65166	-0.00639433	0.983375	0.0109006	0.933212	-0.126669	0.658827	0.0178767	0.979175	-0.395538	0.213863	-0.393729	0.283121	-0.673685	0.104587	-0.553004	0.214128	-0.392752	0.225061	-0.150307	0.686408	-0.866969	0.0746628
	Era	Membrane	0.0561839	0.575985	-0.0514599	0.580045	-0.123612	0.719145	-0.164161	0.0241403	0.0592814	0.781309	-0.470586	0.00412121	-0.508807	0.0474637	-0.701507	0.0109611	-0.738602	0.0359286	-0.476129	0.00565763	-0.2367	0.395175	-0.720756	0.00190957
	EzrA	Membrane	-0.072833	*	-0.276387	*	0.300144	*	0.169038	*	0.254386	*	-0.217399	*	-0.842942	*	-0.347008	*	-0.879921	*	-0.0166386	*	0.0194154	*	-0.154356	*
	FabH	Cytoplasmic	-0.00471786	0.978725	-0.176224	0.233281	-0.115216	0.441534	-0.105535	0.243739	0.0340095	0.874082	-0.474986	0.0219758	-0.552159	0.104454	-0.630902	0.016271	-0.546142	0.103336	-0.455484	0.0227838	-0.24865	0.342854	-0.639476	0.0144718
	FapR	Cytoplasmic	Not detected	Not detected	-0.0219055	0.861707	Not detected	Not detected	-0.12852	0.146157	Not detected	Not detected	-0.437749	0.00330583	Not detected	Not detected	-0.628306	0.0351943	Not detected	Not detected	-0.528731	0.00272884	Not detected	Not detected	-0.638646	0.0378894
	Fhs	Cytoplasmic	0.0611465	0.887356	-0.00734598	0.994149	-0.256188	0.704905	-0.114787	0.574772	-0.443811	0.397417	-0.409295	0.197986	-0.504939	0.296236	-0.738423	0.0949498	-0.515225	0.265341	-0.774282	0.114591	-0.436748	0.400483	-0.628492	0.124981
	FlaA	Cytoplasmic	0.468072	0.366791	0.430735	0.475441	-0.702439	0.0737191	-0.26611	0.454373	-0.107361	0.477783	-0.0803989	0.670501	-0.320638	0.0965301	0.0129702	0.957517	-0.549754	0.0504315	0.110295	0.993842	-0.738846	0.151638	-0.714196	0.267555
	FliE	Cytoplasmic	-0.199529	0.886745	Not detected	Not detected	-0.345254	0.740237	Not detected	Not detected	0.208135	0.836794	Not detected	Not detected	0.217204	0.73439	Not detected	Not detected	0.0560549	0.800769	Not detected	Not detected	-0.435096	0.714138	Not detected	Not detected
	Fmt	Cytoplasmic	Not detected	Not detected	0.0612847	0.775376	Not detected	Not detected	-0.102549	0.630936	Not detected	Not detected	-0.437592	0.14888	Not detected	Not detected	-0.711341	0.0914898	Not detected	Not detected	-0.482942	0.193405	Not detected	Not detected	-0.814523	0.109082
	Fni	Cytoplasmic	Not detected	Not detected	-0.082463	0.432996	Not detected	Not detected	-0.0814804	0.299721	Not detected	Not detected	-0.374277	0.0460149	Not detected	Not detected	-0.62065	0.0116553	Not detected	Not detected	-0.394134	0.0219227	Not detected	Not detected	-0.460274	0.0505322
	FolD	Cytoplasmic	-0.0421356	0.446001	0.158546	*	-0.361507	0.0259861	-0.0558286	*	-0.275556	0.0399143	-0.631433	*	-0.510324	0.0340054	-0.578108	*	-0.567485	0.0102198	-0.270572	*	-0.403242	0.0368543	-0.961489	*
	FolE	Cytoplasmic	Not detected	Not detected	-0.0619409	0.791329	Not detected	Not detected	-0.0673641	0.768627	Not detected	Not detected	-0.37122	0.210429	Not detected	Not detected	-0.589117	0.0994902	Not detected	Not detected	-0.409985	0.215574	Not detected	Not detected	-0.529101	0.1981
	Frr	Cytoplasmic	-0.23659	0.508649	-0.112399	0.40792	-0.516176	0.207994	-0.171408	0.185683	-0.566787	0.223006	-0.499068	0.0269226	-0.753277	0.109352	-0.722058	0.0161695	-0.658517	0.17996	-0.507338	0.030604	-0.466698	0.26425	-0.692883	0.0330163
	FtsK	Membrane	Not detected	Not detected	0.0152395	0.921361	Not detected	Not detected	0.128561	0.435676	Not detected	Not detected	-0.219219	0.291385	Not detected	Not detected	-0.535754	0.0451317	Not detected	Not detected	-0.330944	0.147257	Not detected	Not detected	-0.381616	0.342394
	FumC	Cytoplasmic	-0.138722	0.468656	-0.105902	0.675101	-0.394249	0.0974372	-0.137601	0.604464	-0.227819	0.181585	-0.567576	0.165995	-0.61591	0.0355525	-0.52684	0.202981	-0.421962	0.303208	-0.38478	0.284257	-0.354638	0.308801	-0.605859	0.167301
	FusA	Cytoplasmic	-0.135046	0.698142	0.0164206	0.858247	0.0263083	0.883955	-0.0989804	0.274026	0.0615414	0.790239	-0.344044	0.0429995	-0.560887	0.0909703	-0.586196	0.0212826	-0.547323	0.101774	-0.37798	0.0396437	-0.259419	0.316983	-0.647886	0.0184729
	GadB	Cytoplasmic	0.00792848	0.993843	0.0431124	0.863363	-0.204016	0.695455	-0.0689522	0.645316	-0.344629	0.356456	-0.318375	0.170785	-0.407549	0.29315	-0.756181	0.0408021	-0.559579	0.238767	-0.379185	0.234228	-0.0568759	0.912512	-0.775083	0.0499695
	GatA	Cytoplasmic	-0.082133	*	0.0489498	0.791879	-0.165656	*	-0.0463983	0.490529	0.00878551	*	-0.37471	0.0844821	-0.636442	*	-0.646319	0.00612245	-0.607321	*	-0.451324	0.00948154	-0.218785	*	-0.716952	0.00628053
	GatB	Cytoplasmic	-0.10543	0.413687	0.0763499	0.539422	-0.106887	0.661917	-0.0595396	0.410414	0.0167609	0.87258	-0.357704	0.0201273	-0.423399	0.064151	-0.638605	0.00491929	-0.584755	0.0276999	-0.38056	0.00687118	-0.248237	0.390739	-0.623548	0.00256839
	GatC	Cytoplasmic	-0.661184	0.21862	-0.0317727	0.78105	-0.643427	0.24241	-0.187902	0.312518	-0.485042	0.393733	-0.468492	0.106113	-1.42429	0.114034	-0.654893	0.0454415	-0.874328	0.187387	-0.392733	0.134464	-0.843287	0.193366	-0.593538	0.0592594
	GbuA	Membrane	Not detected	Not detected	-0.103067	0.636861	Not detected	Not detected	0.021332	0.920688	Not detected	Not detected	-0.125523	0.505211	Not detected	Not detected	-0.34892	0.320329	Not detected	Not detected	-0.229933	0.706319	Not detected	Not detected	-0.13989	0.73264
	GbuC	Lipid-anchored Extracellular	-0.107892	0.54074	0.0315837	0.735085	0.55319	0.0651265	-0.0535062	0.585765	0.844931	0.0214205	-0.491655	0.0312811	-0.263938	0.307631	-0.474384	0.111905	0.0599388	0.792877	-0.219685	0.00898992	0.354534	0.143135	-0.277576	0.0280071
	GcvH	Cytoplasmic	0.138779	0.681443	-0.0494758	0.685146	-0.378558	0.28166	-0.0838213	0.0982279	-0.455929	0.29502	-0.496723	0.00564986	-0.0825467	0.689627	-0.705408	0.000878839	-0.0813067	0.795555	-0.452363	0.00434932	-0.0592504	0.755585	-0.747704	0.00134224
	GcvPA	Cytoplasmic	-0.0226779	0.915817	0.099463	0.0625443	-0.227872	0.702431	-0.0702099	0.119668	-0.409298	0.405334	-0.356296	0.0413987	-0.636161	0.216362	-0.578225	0.00554869	-0.640308	0.225763	-0.433793	0.01434	-0.170967	0.687826	-0.530402	0.00361099
	GcvPB	Membrane	0.186156	0.811301	0.0780209	0.483939	-0.125002	0.896857	-0.10388	0.388412	-0.257238	0.683698	-0.407795	0.07537	-0.356992	0.59479	-0.606392	0.0153519	-0.505772	0.458227	-0.414667	0.0292368	0.0469117	0.964688	-0.596593	0.0167308
	GcvT	Cytoplasmic	0.328778	0.732571	-0.680487	*	0.142461	0.879433	-0.241262	*	0.154659	0.927939	-0.558099	*	-0.190293	0.670653	-0.476208	*	-0.154856	0.720006	-0.632239	*	-0.0731011	0.963526	-0.869256	*
	GlmM	Cytoplasmic	-0.102181	0.671145	-0.015475	0.858686	0.0333361	0.726339	-0.0966375	0.196588	0.115916	0.544649	-0.416757	0.0200215	-0.484792	0.0764674	-0.713491	0.00820256	-0.576325	0.0247882	-0.423357	0.0227847	-0.21907	0.162573	-0.733902	0.00557664
	GlmS	Cytoplasmic	-0.0739788	0.378164	-0.0921327	0.561697	-0.0142485	0.969995	-0.219321	0.172505	0.0184877	0.846617	-0.51262	0.0216487	-0.515123	0.0301136	-0.722053	0.0158333	-0.615573	0.022656	-0.478341	0.0427551	-0.143468	0.471283	-0.812705	0.0134855
	GlmU	Cytoplasmic	-0.140833	*	-0.0764834	0.82536	-0.173256	*	-0.118828	0.608848	-0.218314	*	-0.514537	0.137833	-0.715242	*	-0.564298	0.18072	-0.701921	*	-0.383568	0.361949	-0.386185	*	-0.605264	0.318646
	GlpK	Cytoplasmic	-0.227903	0.10368	-0.134987	*	-0.144088	0.486149	-0.302062	*	-0.229761	0.0989127	-0.823199	*	-0.510242	0.0266196	-0.851708	*	-0.667848	0.0170585	-0.945139	*	-0.330416	0.0722958	-1.03296	*
	GltX	Cytoplasmic	-0.00708065	0.914991	-0.110748	0.510004	-0.170497	0.49121	-0.25798	0.0247136	-0.0959707	0.553726	-0.604276	0.0104755	-0.507322	0.0783642	-0.768827	0.00687736	-0.512263	0.0705561	-0.518385	0.00313277	-0.248018	0.223999	-0.673121	0.000339953
	GlyA	Cytoplasmic	-0.0747827	0.520418	-0.0124753	0.850959	-0.126692	0.610579	-0.0670079	0.463826	-0.192736	0.344965	-0.361548	0.0581423	-0.525392	0.0732832	-0.54034	0.0334141	-0.564668	0.0517263	-0.362663	0.0720963	-0.126818	0.449817	-0.550983	0.0322231
	GlyQ	Cytoplasmic	Not detected	Not detected	0.000355071	0.985847	Not detected	Not detected	-0.1528	0.223011	Not detected	Not detected	-0.424562	0.0159369	Not detected	Not detected	-0.625013	0.0168273	Not detected	Not detected	-0.491057	0.0274885	Not detected	Not detected	-0.635238	0.015575
	GlyS	Cytoplasmic	-0.342266	0.355627	-0.0202533	0.976567	-0.0100498	0.914043	-0.143416	0.753058	-0.35661	0.405627	-0.410144	0.346427	-0.514684	0.0999673	-0.569462	0.269496	-0.667128	0.063725	-0.401456	0.339677	-0.226795	0.264156	-0.554105	0.271788
	Gmk	Cytoplasmic	0.194784	0.624038	-0.0507959	0.594048	0.0700976	0.657015	-0.153343	0.336349	0.213505	0.314146	-0.302447	0.0508769	-0.511434	0.102741	-0.676193	0.0247934	-0.446864	0.170523	-0.380537	0.073779	-0.156594	0.496761	-0.566971	0.0228064
	GpmA	Cytoplasmic	-0.0363747	0.81091	0.0182845	0.891159	-0.212701	0.365042	-0.183721	0.28507	-0.222755	0.255393	-0.509143	0.0469168	-0.563601	0.0718088	-0.614772	0.0133616	-0.480744	0.120212	-0.387746	0.0505442	-0.233997	0.325836	-0.678047	0.0243504
	GpmI	Cytoplasmic	0.0682853	0.748818	-0.0287439	0.854047	0.00700741	0.957823	-0.181765	0.403887	0.0729021	0.688443	-0.506848	0.140435	-0.527456	0.0983094	-0.560385	0.130561	-0.532637	0.0917551	-0.357749	0.165172	0.0140095	0.958665	-0.69506	0.0617169
	GpsA	Membrane	-0.098833	*	-0.0182849	0.608906	-0.00685565	*	-0.171523	0.0493976	-0.129514	*	-0.436598	0.00572216	-0.563642	*	-0.6358	0.00327235	-0.497021	*	-0.449927	0.00544197	-0.134485	*	-0.748772	0.00392153
	GpsB	Cytoplasmic	-0.207689	0.26961	-0.0289101	0.734701	-0.224942	0.0343572	0.0289165	0.816683	-0.310194	0.0928278	-0.325182	0.107523	-0.716508	0.00532743	-0.516331	0.0691101	-0.579841	0.0266375	-0.15312	0.302582	-0.340304	0.229418	-0.475933	0.102615
	GreA	Cytoplasmic	0.138709	0.876239	-0.0153647	0.775052	-0.163163	0.722094	-0.0891368	0.19915	-0.0163545	0.937795	-0.408411	0.018289	-0.29544	0.58475	-0.661768	0.00797314	-0.207619	0.742945	-0.390164	0.0199548	-0.136643	0.780114	-0.603237	0.00882972
	GroL	Cytoplasmic	-0.117387	0.309535	0.0567087	0.73765	-0.192511	0.65654	-0.14344	0.508463	-0.0470924	0.631811	-0.493531	0.132749	-0.583171	0.165294	-0.516806	0.198992	-0.693395	0.0501578	-0.275346	0.183045	-0.334932	0.207853	-0.621979	0.0570731
	GroS	Cytoplasmic	0.0611407	0.924681	-0.0529501	0.781528	-0.294588	0.510652	-0.298541	0.113765	-0.291534	0.556987	-0.654725	0.0322037	-0.369237	0.463107	-0.817605	0.0234707	-0.252213	0.635878	-0.566381	0.0402342	-0.155675	0.714224	-0.830612	0.0257163
	GrpE	Cytoplasmic	-0.137553	0.6578	-0.0581485	0.898362	-0.465705	0.149572	-0.170093	0.6427	-0.40307	0.2483	-0.554389	0.291141	-0.68311	0.0618064	-0.749292	0.212445	-0.502129	0.184649	-0.561934	0.295884	-0.394797	0.206261	-0.666606	0.264126
	GshAB	Cytoplasmic	0.024767	*	Not detected	Not detected	0.127244	*	Not detected	Not detected	-0.0291145	*	Not detected	Not detected	-0.315342	*	Not detected	Not detected	-0.514021	*	Not detected	Not detected	0.0656154	*	Not detected	Not detected
	GuaA	Cytoplasmic	0.562222	0.710187	0.0439182	0.665076	0.517637	0.656322	-0.0287825	0.850722	1.12552	0.2909	-0.332457	0.148479	0.0866367	0.759761	-0.614621	0.0386792	0.137569	0.913065	-0.341574	0.055335	0.419841	0.939766	-0.360314	0.173812
	HemC	Cytoplasmic	Not detected	Not detected	-0.207636	0.54998	Not detected	Not detected	-0.107282	0.789232	Not detected	Not detected	-0.449561	0.276746	Not detected	Not detected	-0.784544	0.159876	Not detected	Not detected	-0.484588	0.302323	Not detected	Not detected	-0.872846	0.164006
	HemE	Cytoplasmic	0.487799	0.244227	0.0315574	0.637626	-0.0657127	0.925233	-0.205422	0.0843831	0.464577	0.329846	-0.519465	0.0351714	-0.409014	0.32668	-0.784859	0.00893606	-0.210598	0.479895	-0.554613	0.0233035	-0.065125	0.770506	-0.878754	0.00634946
	HemH	Cytoplasmic	-0.018033	*	0.0858659	0.617909	-0.102656	*	-0.118711	0.104586	0.265486	*	-0.444901	0.064571	-0.620142	*	-0.580635	0.0104181	-0.541821	*	-0.405664	0.0769003	-0.177985	*	-0.700431	0.00584418
	HemL1	Cytoplasmic	0.108067	*	0.0795178	0.676349	0.185744	*	-0.0169307	0.792744	0.0594855	*	-0.315856	0.0839744	-0.322542	*	-0.744563	0.0289959	-0.565021	*	-0.505283	0.0104347	-0.0765846	*	-0.585616	0.0605714
	HemL2	Cytoplasmic	-0.328077	0.190903	0.00936031	0.931061	0.0368724	0.865679	-0.0993798	0.182473	0.0998857	0.660531	-0.361172	0.0409917	-0.705271	0.0583141	-0.694878	0.00877856	-0.663553	0.0871903	-0.420782	0.0159144	-0.463905	0.111052	-0.763405	0.00862178
	HisC	Cytoplasmic	Not detected	Not detected	0.20762	0.656246	Not detected	Not detected	0.0154585	0.985447	Not detected	Not detected	-0.164459	0.634758	Not detected	Not detected	-0.419923	0.372868	Not detected	Not detected	-0.0822705	0.755085	Not detected	Not detected	-0.617811	0.246332
	HisS	Cytoplasmic	-0.11846	0.766812	0.0959495	0.38788	-0.235941	0.430718	-0.129715	0.241737	-0.511343	0.230541	-0.417405	0.0356932	-0.714283	0.15937	-0.724855	0.0104218	-0.585221	0.199941	-0.410695	0.0196135	-0.513564	0.232794	-0.718048	0.0169488
	Hly	Extracellular	-0.13762	0.576792	-0.0325738	0.920729	-0.259126	0.449264	-0.135234	0.769416	-0.281549	0.389438	-0.366227	0.494617	-0.761788	0.105472	-0.46458	0.406074	-0.485934	0.203573	-0.142659	0.757475	-0.236495	0.469394	-0.221683	0.660388
	Hpf	Cytoplasmic	0.0773908	0.341558	-0.0613549	0.778819	-0.192741	0.21304	-0.174602	0.339862	-0.459814	0.0265704	-0.399412	0.0585782	-0.380538	0.0357989	-0.759939	0.0198667	-0.404454	0.112922	-0.530889	0.0385344	-0.187996	0.0809928	-0.745063	0.0292232
	HprK	Cytoplasmic	0.127867	*	-0.02476	0.471808	-0.0133556	*	-0.14959	0.0424684	-0.0652145	*	-0.384301	0.00423904	-0.283042	*	-0.624911	0.00286972	-0.531221	*	-0.473272	0.00079441	-0.00198456	*	-0.649863	0.000484762
	HslO	Cytoplasmic	-0.0848215	0.481688	-0.057086	0.260743	-0.0418457	0.522244	-0.08662	0.184631	0.000822042	0.979251	-0.470834	0.0193554	-0.551077	0.0251503	-0.56714	0.00301931	-0.519084	0.0454109	-0.398543	0.0131187	-0.347443	0.304308	-0.672162	0.00448617
	HslU	Cytoplasmic	Not detected	Not detected	0.0864652	0.538572	Not detected	Not detected	0.0872086	0.514958	Not detected	Not detected	-0.289435	0.105249	Not detected	Not detected	-0.546755	0.0312929	Not detected	Not detected	-0.281271	0.0790986	Not detected	Not detected	-0.562031	0.0422033
	HslV	Cytoplasmic	-0.294712	0.102548	-0.0518355	0.678934	-0.400738	0.0679921	-0.0933147	0.559045	-0.446435	0.0523762	-0.418647	0.0540759	-0.650387	0.0685614	-0.683819	0.0296686	-0.55971	0.0427997	-0.368432	0.0989107	-0.315689	0.103859	-0.715971	0.0236904
	Iap	Membrane	0.00236858	0.98275	0.0126616	0.937709	0.0563069	0.391767	0.0926804	0.50254	0.013457	0.83155	-0.199172	0.20912	-0.397591	0.0308895	-0.235287	0.329096	-0.284566	0.0530981	0.0579466	0.688526	-0.202645	0.149229	-0.20404	0.2047
	IleS	Cytoplasmic	0.0114174	0.952491	0.00334439	0.987969	-0.22663	0.216359	-0.178906	0.360386	-0.151862	0.333087	-0.470724	0.131473	-0.644577	0.0739524	-0.63289	0.0969532	-0.784295	0.0539497	-0.41118	0.141317	-0.433554	0.111508	-0.876238	0.0478587
	InfA	Cytoplasmic	0.0835368	0.76757	-0.0193441	0.630133	-0.0899551	0.596114	-0.216166	0.0081663	0.0549885	0.845767	-0.458052	0.00767795	-0.535285	0.146703	-0.72078	0.000925013	-0.352203	0.296389	-0.486487	0.00245389	-0.238248	0.366759	-0.789007	0.0013387
	InfB	Cytoplasmic	Not detected	Not detected	1.84491	*	Not detected	Not detected	1.92674	*	Not detected	Not detected	-0.157899	*	Not detected	Not detected	1.36129	*	Not detected	Not detected	0.562061	*	Not detected	Not detected	1.52174	*
	InfC	Cytoplasmic	-0.232054	0.286792	-0.124167	0.471361	-0.160911	0.188714	-0.23859	0.219918	0.048965	0.62717	-0.579619	0.0455447	-0.694186	0.0204355	-0.765295	0.0340467	-0.499339	0.0439374	-0.48479	0.0750082	-0.250319	0.107054	-0.752096	0.032164
	InlA	LPxTG Cell-wall anchored	-0.0686357	0.70379	Not detected	Not detected	-0.275324	0.563468	Not detected	Not detected	-0.322814	0.44407	Not detected	Not detected	-0.603363	0.179187	Not detected	Not detected	-0.47658	0.182712	Not detected	Not detected	-0.526021	0.177339	Not detected	Not detected
	InlB	Extracellular	-0.0926756	0.594064	Not detected	Not detected	-0.486478	0.015488	Not detected	Not detected	-0.364031	0.00129499	Not detected	Not detected	-0.851136	0.00136771	Not detected	Not detected	-0.672546	0.000272627	Not detected	Not detected	-0.43167	0.030701	Not detected	Not detected
	IsdG	Cytoplasmic	-0.0210544	0.86268	-0.210928	0.522945	0.0273422	0.959752	-0.338359	0.316838	0.168667	0.807138	-0.547695	0.198985	-0.673343	0.308495	-0.557085	0.0573083	-0.500821	0.434673	-0.514468	0.0831006	-0.417142	0.476951	-0.510601	0.0600526
	IspE	Cytoplasmic	Not detected	Not detected	-0.170316	0.672477	Not detected	Not detected	-0.190138	0.492657	Not detected	Not detected	-0.589323	0.119996	Not detected	Not detected	-0.465447	0.11537	Not detected	Not detected	-0.245318	0.266601	Not detected	Not detected	-0.385614	0.149529
	IspF	Cytoplasmic	Not detected	Not detected	0.0550464	0.791224	Not detected	Not detected	-0.135243	0.402064	Not detected	Not detected	-0.347597	0.147713	Not detected	Not detected	-0.415189	0.115163	Not detected	Not detected	-0.300913	0.186538	Not detected	Not detected	-0.515934	0.0801082
	Kat	Cytoplasmic	0.00806327	0.966711	0.0971273	0.501457	-0.237957	0.43548	-0.161596	0.0230207	-0.448164	0.110628	-0.425115	0.00290223	-0.447676	0.127362	-0.667503	0.00173036	-0.568513	0.0641358	-0.408084	0.00106733	-0.162038	0.34989	-0.707933	0.000567477
	LacD	Cytoplasmic	0.00840691	0.993477	-0.0245554	0.869314	-0.359844	0.303795	-0.22075	0.179849	-0.495685	0.146779	-0.471784	0.030648	-0.490456	0.143147	-0.648358	0.00565386	-0.624599	0.101355	-0.368413	0.0640128	-0.169746	0.547505	-0.72019	0.00589524
	Ldh1	Cytoplasmic	-0.0347019	0.87009	0.154258	0.453376	-0.227711	0.617238	-0.122652	0.171063	-0.228459	0.461578	-0.382122	0.0301899	-0.518972	0.23528	-0.605296	0.021374	-0.610437	0.181648	-0.327288	0.191641	-0.319228	0.339486	-0.690319	0.0171235
	Ldh2	Cytoplasmic	-0.457633	*	-0.0781789	0.683463	0.0105444	*	-0.0883844	0.663068	0.385586	*	-0.421206	0.0743726	-0.622142	*	-0.636845	0.053721	-0.700921	*	-0.358232	0.094019	0.0214154	*	-0.578602	0.0489609
	LepA	Membrane	Not detected	Not detected	0.0819873	0.245011	Not detected	Not detected	-0.0157933	0.823517	Not detected	Not detected	-0.302866	0.0203869	Not detected	Not detected	-0.660518	0.00909706	Not detected	Not detected	-0.425223	0.0118882	Not detected	Not detected	-0.549131	0.0125718
	LeuS	Cytoplasmic	0.000122922	0.969282	-0.0611519	0.287122	0.0691547	0.862921	-0.218934	0.0495695	-0.222003	0.810923	-0.318471	0.0238308	-0.547209	0.509215	-0.636635	0.00727915	-0.281241	0.620468	-0.276589	0.0344669	-0.234676	0.796653	-0.662875	0.0240555
	LexA	Cytoplasmic	Not detected	Not detected	-0.0900359	0.486512	Not detected	Not detected	-0.0790159	0.126788	Not detected	Not detected	-0.486886	0.0337951	Not detected	Not detected	-1.06631	0.0071745	Not detected	Not detected	-0.370342	0.154814	Not detected	Not detected	-0.797349	0.143195
	LipL	Cytoplasmic	Not detected	Not detected	0.0969745	0.679437	Not detected	Not detected	0.04457	0.74158	Not detected	Not detected	-0.315384	0.0918673	Not detected	Not detected	-0.66138	0.0220356	Not detected	Not detected	-0.370145	0.124675	Not detected	Not detected	-0.523017	0.0276615
	lmo0164	Cytoplasmic	Not detected	Not detected	-0.193902	0.105729	Not detected	Not detected	-0.126864	0.211897	Not detected	Not detected	-0.588211	0.0141191	Not detected	Not detected	-0.849917	0.00852211	Not detected	Not detected	-0.526283	0.0207309	Not detected	Not detected	-0.84827	0.00977814
	lmo0191	Cytoplasmic	0.00318345	0.882146	-0.0648375	0.311155	-0.226145	0.524804	-0.206044	0.0310875	-0.0180086	0.913108	-0.459952	0.00130804	-0.321701	0.280135	-0.754072	0.00218432	-0.350279	0.275003	-0.542854	0.00146902	-0.11901	0.588738	-0.814096	0.00825287
	lmo0207	Lipid-anchored Extracellular	Not detected	Not detected	-0.0330172	0.804087	Not detected	Not detected	0.0114508	0.957646	Not detected	Not detected	-0.346434	0.118609	Not detected	Not detected	-0.276503	0.157284	Not detected	Not detected	-0.0402989	0.679431	Not detected	Not detected	-0.218811	0.158233
	lmo0208	Cytoplasmic	0.0687467	0.521951	0.171096	0.267161	-0.22817	0.308931	0.0278119	0.827503	-0.344551	0.0123126	-0.322893	0.0960223	-0.343507	0.178792	-1.12344	0.0471916	-0.395849	0.00476328	-0.568435	0.0235647	-0.196448	0.205652	-0.710401	0.0867599
	lmo0216	Cytoplasmic	Not detected	Not detected	0.105742	0.847015	Not detected	Not detected	-0.23518	0.747828	Not detected	Not detected	-0.471364	0.556943	Not detected	Not detected	-0.854002	0.336258	Not detected	Not detected	-0.475088	0.520283	Not detected	Not detected	-0.715707	0.413011
	lmo0369	Cytoplasmic	-0.0668858	0.866835	-0.0627276	0.641289	-0.106003	0.660902	-0.144065	0.134221	0.0654859	0.856239	-0.394713	0.0512237	-0.489529	0.273461	-0.620382	0.0142005	-0.465262	0.351453	-0.393549	0.031851	-0.0694787	0.819405	-0.563313	0.0281431
	lmo0392	Membrane	0.040067	*	0.0337638	0.661231	-0.166356	*	-0.116361	0.149722	-0.300014	*	-0.355375	0.0242944	-0.234942	*	-0.421092	0.0169031	-0.310921	*	-0.202542	0.115338	-0.120385	*	-0.319332	0.0865362
	lmo0533	Cytoplasmic	0.0912978	0.761468	-0.0434458	0.730567	-0.179699	0.634522	0.00557346	0.966046	-0.0343279	0.896041	-0.36311	0.084044	-0.209459	0.608049	-0.823436	0.0273131	-0.237026	0.475678	-0.414243	0.122138	0.0406222	0.894041	-0.689783	0.0300543
	lmo0534	Cytoplasmic	-0.0239977	0.98568	0.0298794	0.819278	-0.14216	0.783359	-0.117077	0.230664	-0.112377	0.628228	-0.426838	0.0281659	-0.349436	0.315795	-0.629848	0.0185286	-0.419176	0.285003	-0.376997	0.0292769	-0.167455	0.666885	-0.450715	0.0319623
	lmo0935	Cytoplasmic	-0.12581	0.840792	-0.00829651	0.851011	-0.105208	0.745933	-0.0779275	0.196623	-0.0344653	0.870726	-0.437322	0.0105406	-0.501362	0.370563	-0.520358	0.00838648	-0.519339	0.29893	-0.336144	0.0416438	-0.20298	0.626157	-0.522121	0.0115572
	lmo1012	Cytoplasmic	-0.00850155	0.930499	-0.0176654	0.835143	-0.106786	0.796594	-0.0220365	0.665632	0.0553898	0.84948	-0.249697	0.135978	-0.427344	0.220607	-0.673759	0.020174	-0.533695	0.160124	-0.344814	0.0223855	-0.121001	0.63967	-0.591161	0.0222361
	lmo1028	Cytoplasmic	0.0760817	0.870193	0.120907	0.606927	-0.0742612	0.74404	-0.00717648	0.881913	0.0446855	0.927918	-0.364388	0.191923	-0.341783	0.445257	-0.696879	0.105575	-0.177568	0.69048	-0.268806	0.292502	-0.0451571	0.782766	-0.778469	0.118168
	lmo1058	Cytoplasmic	-0.324861	0.3306	-0.0233693	0.597725	-0.561885	0.0337232	-0.06621	0.266561	-0.665063	0.0400879	-0.423749	0.0443216	-0.729382	0.0234426	-0.661258	0.00597968	-0.482618	0.0599473	-0.352773	0.0165628	-0.497346	0.0395548	-0.772646	0.0102216
	lmo1065	Cytoplasmic	-0.181033	*	-0.0906326	0.524988	-0.288356	*	-0.106469	0.641084	-0.202814	*	-0.440262	0.120904	-0.398342	*	-0.521071	0.0893448	-0.674921	*	-0.327492	0.170783	-0.771685	*	-0.54999	0.0685332
	lmo1239	Cytoplasmic	-0.119933	*	-0.0604477	0.699168	0.0654444	*	-0.199785	0.357265	0.0423855	*	-0.456807	0.0725217	-0.664442	*	-1.24837	0.0151876	-0.763421	*	-1.06971	0.0243752	-0.512285	3.02122e-29	-1.36843	0.0197233
	lmo1304	Cytoplasmic	Not detected	Not detected	-0.0626033	0.454315	Not detected	Not detected	-0.468964	0.0295989	Not detected	Not detected	-0.524466	0.0254825	Not detected	Not detected	-0.758404	0.018094	Not detected	Not detected	-0.422951	0.0585984	Not detected	Not detected	-1.02986	0.0107214
	lmo1452	Cytoplasmic	Not detected	Not detected	0.0250371	0.917487	Not detected	Not detected	-0.0481852	0.709706	Not detected	Not detected	-0.257659	0.23863	Not detected	Not detected	-0.557748	0.0872598	Not detected	Not detected	-0.370736	0.172503	Not detected	Not detected	-0.595657	0.0975817
	lmo1457	Cytoplasmic	Not detected	Not detected	0.236335	0.402582	Not detected	Not detected	0.128178	0.441348	Not detected	Not detected	-0.202443	0.282966	Not detected	Not detected	-0.907162	0.0412465	Not detected	Not detected	-0.474402	0.0321927	Not detected	Not detected	-0.782447	0.0433336
	lmo1501	Cytoplasmic	-0.249927	0.661326	-0.0894696	0.653154	-0.307432	0.54837	-0.230355	0.282877	-0.182245	0.635636	-0.364118	0.240995	-0.951167	0.251312	-0.638278	0.0984582	-0.719182	0.26515	-0.448395	0.147806	-0.282405	0.626778	-0.816055	0.108489
	lmo1502	Cytoplasmic	Not detected	Not detected	-0.324108	0.356545	Not detected	Not detected	-0.155772	0.603669	Not detected	Not detected	-0.508402	0.24396	Not detected	Not detected	-0.826961	0.143802	Not detected	Not detected	-0.505503	0.391077	Not detected	Not detected	-0.847231	0.167871
	lmo1503	Cytoplasmic	Not detected	Not detected	0.252486	0.441501	Not detected	Not detected	0.188876	0.550256	Not detected	Not detected	-0.258747	0.603341	Not detected	Not detected	-0.532019	0.127496	Not detected	Not detected	-0.273479	0.454204	Not detected	Not detected	-0.516713	0.149348
	lmo1577	Cytoplasmic	-0.0826961	0.680089	-0.0187702	0.775673	-0.111867	0.702648	-0.15922	0.0586543	-0.263	0.282593	-0.46755	0.00831477	-0.592384	0.0913713	-0.671978	0.00132666	-0.554862	0.101614	-0.317739	0.0856717	-0.356791	0.174588	-0.597701	0.0472001
	lmo1608	Cytoplasmic	0.141069	0.62669	-0.071675	0.772035	-0.0771093	0.691733	-0.147553	0.512672	0.0889264	0.775044	-0.476972	0.105585	-0.33212	0.295937	-0.732473	0.0671137	-0.281869	0.335762	-0.439282	0.11496	-0.0309622	0.907267	-0.69915	0.0491051
	lmo1687	Cytoplasmic	Not detected	Not detected	0.0752774	0.157629	Not detected	Not detected	-0.0127538	0.869279	Not detected	Not detected	-0.243507	0.119159	Not detected	Not detected	-0.46718	0.00632922	Not detected	Not detected	-0.252925	0.159963	Not detected	Not detected	-0.407797	0.0298211
	lmo1703	Cytoplasmic	Not detected	Not detected	-0.12992	0.248794	Not detected	Not detected	-0.0019339	0.98342	Not detected	Not detected	-0.307517	0.0943539	Not detected	Not detected	-0.685951	0.118346	Not detected	Not detected	-0.530025	0.0356264	Not detected	Not detected	-0.605422	0.0407065
	lmo1707	Cytoplasmic	Not detected	Not detected	-0.045154	0.797202	Not detected	Not detected	-0.0527196	0.782649	Not detected	Not detected	-0.574075	0.104245	Not detected	Not detected	-0.75356	0.0984957	Not detected	Not detected	-0.317563	0.263647	Not detected	Not detected	-0.553479	0.135766
	lmo1751	Cytoplasmic	Not detected	Not detected	0.0327879	0.855488	Not detected	Not detected	-0.105777	0.584062	Not detected	Not detected	-0.409092	0.131766	Not detected	Not detected	-0.665255	0.0661014	Not detected	Not detected	-0.146244	0.643807	Not detected	Not detected	-0.483666	0.19453
	lmo1863	Cytoplasmic	-0.211433	*	-0.0867556	0.348975	-0.0732556	*	-0.142124	0.207718	-0.0763145	*	-0.462187	0.0348722	-0.277142	*	-0.666194	0.0178456	-0.391121	*	-0.39559	0.063075	-0.128685	*	-0.707927	0.0109616
	lmo1866	Cytoplasmic	0.314603	0.77196	0.130519	0.595978	0.0912709	0.910265	-0.0505196	0.781238	-0.0730942	0.833114	-0.325721	0.188069	-0.0106779	0.803553	-0.510542	0.107845	-0.501469	0.506322	-0.392688	0.146097	0.317477	0.737845	-0.337291	0.170632
	lmo2046	Membrane	Not detected	Not detected	-0.0735405	0.735831	Not detected	Not detected	-0.210212	0.534858	Not detected	Not detected	-0.367113	0.320773	Not detected	Not detected	-0.553966	0.203774	Not detected	Not detected	-0.514026	0.310852	Not detected	Not detected	-0.762052	0.189559
	lmo2113	Cytoplasmic	0.00551026	0.930615	0.0609999	0.773031	-0.0546384	0.845767	-0.1336	0.334936	0.00321898	0.97659	-0.474003	0.0939397	-0.344828	0.278971	-0.695401	0.0190849	-0.387817	0.149788	-0.464105	0.0317368	0.0442304	0.855483	-0.714133	0.00987943
	lmo2223	Cytoplasmic	-0.231677	0.607469	0.261298	0.366693	-0.173179	0.541189	0.26089	0.110971	-0.125761	0.655379	0.00794113	0.958899	-0.783559	0.153916	-0.453988	0.169668	-0.521291	0.262032	-0.00515648	0.916695	-0.464049	0.249962	-0.22605	0.379442
	lmo2390	Membrane	Not detected	Not detected	-0.0393776	0.611543	Not detected	Not detected	-0.205356	0.0730787	Not detected	Not detected	-0.433004	0.0231461	Not detected	Not detected	-0.656221	0.0110131	Not detected	Not detected	-0.473035	0.0217679	Not detected	Not detected	-0.605312	0.0137327
	lmo2434	Cytoplasmic	Not detected	Not detected	-0.0635093	0.824323	Not detected	Not detected	-0.374262	0.021663	Not detected	Not detected	-0.553726	0.0346439	Not detected	Not detected	-0.733054	0.00450322	Not detected	Not detected	-0.52105	0.00682986	Not detected	Not detected	-0.517797	0.0116849
	lmo2473	Cytoplasmic	Not detected	Not detected	0.0959862	0.187733	Not detected	Not detected	-0.15402	0.0229774	Not detected	Not detected	-0.419908	0.00873772	Not detected	Not detected	-0.622018	0.00123308	Not detected	Not detected	-0.508513	0.00261065	Not detected	Not detected	-0.569754	0.0162567
	lmo2474	Cytoplasmic	0.00604816	0.971198	-0.0207732	0.647367	-0.0665498	0.759988	-0.162648	0.0632073	0.0291561	0.861062	-0.432194	0.0225241	-0.414199	0.077065	-0.570327	0.00773863	-0.531663	0.0530256	-0.392136	0.0138185	0.00781506	0.968894	-0.633491	0.00798353
	lmo2514	Cytoplasmic	Not detected	Not detected	-0.142662	0.425306	Not detected	Not detected	-0.158941	0.442882	Not detected	Not detected	-0.474008	0.09886	Not detected	Not detected	-0.641497	0.0635335	Not detected	Not detected	-0.478625	0.0962194	Not detected	Not detected	-0.643443	0.0863774
	lmo2564	Cytoplasmic	0.0814456	0.633514	-0.0784691	0.328047	-0.328455	0.099331	-0.209419	0.0602479	-0.161811	0.479395	-0.52135	0.00794656	-0.358061	0.0565993	-0.697358	0.00400234	-0.191304	0.570469	-0.336965	0.0582341	-0.155466	0.255468	-0.609738	0.00677974
	lmo2657	Cytoplasmic	0.237756	0.364592	-0.0115305	0.852538	-0.160197	0.747339	-0.117346	0.269687	0.159749	0.460311	-0.424335	0.039132	-0.262506	0.431325	-0.618756	0.0310461	-0.209869	0.307449	-0.377763	0.103626	0.158067	0.435322	-0.63259	0.0250434
	lmo2703	Cytoplasmic	Not detected	Not detected	0.168748	0.212106	Not detected	Not detected	0.0291172	0.860834	Not detected	Not detected	-0.277883	0.115484	Not detected	Not detected	-0.472349	0.0594756	Not detected	Not detected	-0.322264	0.179536	Not detected	Not detected	-0.432523	0.0647812
	lmo2759	Cytoplasmic	0.160067	*	0.0962838	0.709173	0.406144	*	-0.0173103	0.852317	0.263986	*	-0.376314	0.0240119	-0.123542	*	-0.609836	0.0288359	-0.140521	*	-0.283043	0.14286	0.229815	*	-0.735331	0.00613652
	LuxS	Cytoplasmic	-0.233933	*	-0.0612393	0.565281	-0.272456	*	-0.0154246	0.631901	-0.171614	*	-0.425265	0.0156968	-0.528442	*	-0.770465	0.00255083	-0.737321	*	-0.51219	0.0316463	-0.278885	*	-0.633811	0.00348729
	LysS	Cytoplasmic	0.0354005	0.800246	-0.042709	0.673682	-0.0430529	0.527756	-0.129392	0.254865	0.111909	0.338598	-0.43154	0.0487615	-0.393089	0.0292725	-0.639251	0.0239639	-0.468434	0.0702945	-0.456054	0.0435804	0.0198263	0.810456	-0.632081	0.0241914
	MecA	Cytoplasmic	Not detected	Not detected	-0.0422201	0.879549	Not detected	Not detected	-0.133211	0.501767	Not detected	Not detected	-0.419217	0.0765023	Not detected	Not detected	-0.767865	0.0311052	Not detected	Not detected	-0.436318	0.088376	Not detected	Not detected	-0.729123	0.0403847
	MenD	Cytoplasmic	-0.0258444	0.919821	-0.0613122	0.86944	-0.184037	0.33745	-0.130386	0.514697	-0.109648	0.593673	-0.40595	0.257062	-0.569023	0.0945757	-0.670895	0.139623	-0.570023	0.114432	-0.471503	0.187334	-0.070325	0.710647	-0.558083	0.157455
	MenE	Cytoplasmic	Not detected	Not detected	-0.0133214	0.871317	Not detected	Not detected	-0.129805	0.54205	Not detected	Not detected	-0.418299	0.0541566	Not detected	Not detected	-0.620796	0.0355238	Not detected	Not detected	-0.428711	0.044638	Not detected	Not detected	-0.725157	0.00469211
	MetE	Cytoplasmic	-0.236033	*	Not detected	Not detected	-0.535656	*	Not detected	Not detected	-0.208314	*	Not detected	Not detected	-0.451442	*	Not detected	Not detected	-0.331321	*	Not detected	Not detected	-0.300385	*	Not detected	Not detected
	MetG	Cytoplasmic	0.165403	0.857649	0.0111835	0.817084	0.201656	0.784263	-0.0966299	0.43431	0.0994108	0.933838	-0.391702	0.0220258	-0.16152	0.738104	-0.620942	0.00792865	-0.256081	0.524296	-0.432836	0.0418371	0.0766145	0.961506	-0.672639	0.00235886
	MetK	Cytoplasmic	Not detected	Not detected	0.0911202	0.454453	Not detected	Not detected	-0.114743	0.148263	Not detected	Not detected	-0.390007	0.0287343	Not detected	Not detected	-0.743413	0.000445775	Not detected	Not detected	-0.46026	0.000766823	Not detected	Not detected	-0.736204	0.00197255
	MgsA	Cytoplasmic	Not detected	Not detected	-0.0954874	*	Not detected	Not detected	-0.068262	*	Not detected	Not detected	-0.206699	*	Not detected	Not detected	-0.690208	*	Not detected	Not detected	-0.230939	*	Not detected	Not detected	-0.293856	*
	MinC	Cytoplasmic	0.0721146	0.841749	0.0917788	0.468598	-0.138576	0.569403	0.0283877	0.831	0.109956	0.756865	-0.277818	0.108299	-0.666066	0.142434	-0.649534	0.0341378	-0.345738	0.28317	-0.473834	0.074151	-0.222382	0.394882	-0.459761	0.0486033
	MnmA	Cytoplasmic	-0.087633	*	-0.0855874	*	0.0859444	*	-0.043462	*	-0.0516145	*	-0.497599	*	-0.374242	*	-0.433608	*	-0.392421	*	-0.514539	*	-0.134885	*	-0.319456	*
	MnmE	Cytoplasmic	Not detected	Not detected	-0.0736849	0.832174	Not detected	Not detected	-0.199808	0.590985	Not detected	Not detected	-0.609214	0.1683	Not detected	Not detected	-0.648841	0.153974	Not detected	Not detected	-0.514934	0.256443	Not detected	Not detected	-0.660011	0.155794
	MnmG	Cytoplasmic	-0.0771524	0.642671	0.0439748	0.627332	-0.0238815	0.814601	-0.0631594	0.555115	-0.085907	0.551131	-0.355199	0.0744821	-0.547202	0.0610933	-0.590678	0.0282011	-0.561879	0.0890847	-0.370306	0.0541336	-0.392914	0.100395	-0.644685	0.0196849
	MntA	Lipid-anchored Extracellular	-0.0751113	0.789442	-0.0338409	0.318274	-0.117635	0.611267	-0.217114	0.0410065	-0.11595	0.701231	-0.70604	0.0218759	-0.430795	0.168637	-0.344131	0.0108353	-0.35918	0.213804	-0.149357	0.0154869	-0.158572	0.386719	-0.586787	0.00142754
	MntB	Membrane	0.263452	0.583713	0.106523	0.61337	-0.105023	0.852375	-0.0614428	0.772096	-0.243698	0.609151	-0.305639	0.164555	-0.196377	0.783144	-0.392768	0.144992	-0.276576	0.624566	0.00171789	0.971586	-0.0148697	0.989795	-0.303985	0.327342
	MntR	Cytoplasmic	Not detected	Not detected	-0.00236127	0.99797	Not detected	Not detected	-0.0920731	0.476409	Not detected	Not detected	-0.346643	0.0791764	Not detected	Not detected	-0.778052	0.0179666	Not detected	Not detected	-0.367579	0.0563025	Not detected	Not detected	-0.792997	0.00924434
	MogR	Cytoplasmic	Not detected	Not detected	-0.120587	*	Not detected	Not detected	-0.147062	*	Not detected	Not detected	-0.481099	*	Not detected	Not detected	-0.913908	*	Not detected	Not detected	-0.493839	*	Not detected	Not detected	-0.831956	*
	Mpl	Non-Classical	-0.174561	0.687244	Not detected	Not detected	-0.244155	0.680467	Not detected	Not detected	-0.25208	0.644154	Not detected	Not detected	-0.59599	0.311905	Not detected	Not detected	-0.353405	0.444141	Not detected	Not detected	-0.235949	0.68302	Not detected	Not detected
	MreC	Membrane	-0.0102141	0.931104	-0.0353589	0.825593	0.717848	0.150613	0.424012	0.0371398	0.950137	0.0588126	0.142264	0.166714	-0.29853	0.45287	-0.127297	0.465662	-0.105605	0.760794	0.0310305	0.771396	0.54355	0.138074	0.123662	0.216889
	MsrA	Cytoplasmic	-0.039533	*	0.0447291	0.877349	-0.109556	*	-0.0483867	0.909379	0.150686	*	-0.200194	0.608299	-0.567642	*	-0.528259	0.217204	-0.493521	*	-0.217589	0.612698	-0.169085	*	-0.559663	0.170802
	MsrB	Cytoplasmic	-0.151568	0.748741	-0.0442759	0.430326	-0.487813	0.412556	-0.110523	0.0619117	-0.523089	0.339811	-0.433745	0.0114824	-0.65732	0.237579	-0.602663	0.00792769	-0.555864	0.373542	-0.322864	0.116747	-0.302781	0.545841	-0.669039	0.0072611
	MtnN	Cytoplasmic	0.0731148	0.19911	0.0693204	0.659916	-0.0191958	0.729322	0.00480063	0.992988	-0.052882	0.275824	-0.316931	0.0550487	-0.511828	0.00756084	-0.682134	0.033026	-0.622618	0.00657948	-0.458647	0.0479007	-0.19423	0.0419065	-0.64764	0.0301796
	MurA1	Cytoplasmic	Not detected	Not detected	-0.129731	0.164049	Not detected	Not detected	-0.139333	0.088538	Not detected	Not detected	-0.452592	0.0468592	Not detected	Not detected	-0.69713	0.00631704	Not detected	Not detected	-0.416743	0.0122907	Not detected	Not detected	-0.719069	0.0140728
	MurA2	Cytoplasmic	Not detected	Not detected	0.0130146	0.115194	Not detected	Not detected	-0.0249066	0.0123469	Not detected	Not detected	-0.284333	0.000869919	Not detected	Not detected	-0.600437	0.0044098	Not detected	Not detected	-0.350396	0.00297921	Not detected	Not detected	-0.503738	0.0141084
	MurB	Cytoplasmic	Not detected	Not detected	0.118639	0.6285	Not detected	Not detected	0.0610746	0.84253	Not detected	Not detected	-0.258223	0.396432	Not detected	Not detected	-0.417634	0.180866	Not detected	Not detected	-0.338096	0.211308	Not detected	Not detected	-0.167128	0.44007
	MurC	Cytoplasmic	0.0192622	0.985232	-0.109543	0.497965	0.0853463	0.35443	-0.212914	0.22221	0.287085	0.113924	-0.507715	0.0504214	-0.396557	0.191791	-0.740812	0.0491654	-0.51283	0.0264424	-0.528864	0.051837	-0.224531	0.139983	-0.791865	0.0320045
	MurD	Membrane	0.0406297	0.940795	-0.00890264	0.946274	0.0214834	0.927563	-0.191438	0.251303	0.0112753	0.982705	-0.448701	0.0811236	-0.449529	0.135411	-0.6092	0.0506303	-0.510399	0.11907	-0.345697	0.118261	-0.213684	0.361354	-0.525486	0.0628487
	MurE	Cytoplasmic	Not detected	Not detected	0.0376291	0.157636	Not detected	Not detected	-0.00138766	0.984121	Not detected	Not detected	-0.307644	0.000107004	Not detected	Not detected	-0.538808	6.86234e-05	Not detected	Not detected	-0.341717	0.0174167	Not detected	Not detected	-0.539918	0.0140859
	MurI	Membrane	Not detected	Not detected	0.0321696	0.885195	Not detected	Not detected	-0.0747331	0.541108	Not detected	Not detected	-0.372198	0.079683	Not detected	Not detected	-1.10951	0.00756349	Not detected	Not detected	-0.801421	0.0151511	Not detected	Not detected	-0.984424	0.0184537
	MutM	Cytoplasmic	Not detected	Not detected	-0.0701207	0.174837	Not detected	Not detected	-0.206089	0.0154837	Not detected	Not detected	-0.421453	0.0242966	Not detected	Not detected	-0.722005	0.0154395	Not detected	Not detected	-0.554588	0.0385199	Not detected	Not detected	-0.616732	0.00218763
	MutS	Cytoplasmic	-0.304433	*	0.0426803	0.864259	-0.00325565	*	-0.162111	0.521691	-0.290114	*	-0.293131	0.288817	-0.853442	*	-0.642422	0.112931	-0.440421	*	-0.430318	0.290438	-0.203085	*	-0.723793	0.0970973
	MutS2	Cytoplasmic	Not detected	Not detected	0.375813	*	Not detected	Not detected	0.139138	*	Not detected	Not detected	0.0606007	*	Not detected	Not detected	-0.465808	*	Not detected	Not detected	0.0881614	*	Not detected	Not detected	-0.520056	*
	NadE	Cytoplasmic	-0.0668253	0.62574	0.046101	0.753885	-0.1855	0.366883	-0.128166	0.136689	-0.242507	0.186142	-0.414232	0.0157983	-0.652933	0.0392678	-0.672385	0.0115954	-0.611847	0.0154275	-0.404617	0.0317143	-0.287311	0.156594	-0.59321	0.0108836
	NadK1	Cytoplasmic	Not detected	Not detected	0.105364	0.328893	Not detected	Not detected	-0.11511	0.459506	Not detected	Not detected	-0.31557	0.0515578	Not detected	Not detected	-0.645631	0.0276226	Not detected	Not detected	-0.444973	0.0318918	Not detected	Not detected	-0.526858	0.0591795
	NadK2	Cytoplasmic	-0.0013246	0.975982	0.0164481	0.92656	0.0774324	0.774461	-0.0648214	0.559884	0.0651204	0.396762	-0.288048	0.0913122	-0.454998	0.0259459	-0.700208	0.01944	-0.550038	0.00693267	-0.412849	0.0496743	-0.00229974	0.990269	-0.841522	0.0163665
	NagB	Cytoplasmic	0.0588012	0.740541	-0.00758938	0.905954	-0.0717986	0.681962	-0.135985	0.115946	-0.0740686	0.516418	-0.407714	0.0190938	-0.369916	0.0818615	-0.572518	0.0346902	-0.407625	0.0975081	-0.359626	0.0435893	0.0300824	0.844398	-0.665516	0.011494
	NamA	Cytoplasmic	0.0927416	0.663022	1.46933	0.202216	-0.108253	0.705447	1.41785	0.187784	-0.162193	0.423302	0.135696	0.819166	-0.515339	0.00110288	0.539964	0.906349	-0.713193	0.000195236	0.404974	0.721026	-0.199223	0.135473	0.591731	0.778963
	Ndk	Cytoplasmic	0.0545122	0.82465	0.00908782	0.987556	-0.27453	0.0906515	-0.196766	0.31293	-0.216019	0.159153	-0.404501	0.125893	-0.376488	0.0490014	-0.548447	0.0668283	-0.313947	0.206492	-0.383474	0.161347	-0.275431	0.179287	-0.623875	0.0683172
	Nfo	Cytoplasmic	0.101067	*	0.202059	0.341036	0.208044	*	0.132627	0.441423	0.274186	*	-0.176146	0.297243	-0.496842	*	-0.544185	0.0799684	-0.722321	*	-0.28952	0.18111	-0.183585	*	-0.561426	0.0735885
	NrdR	Cytoplasmic	-0.255333	*	0.0788933	0.522927	-0.175956	*	-0.0970417	0.417055	-0.272014	*	-0.300496	0.106859	-0.910642	*	-0.66043	0.0334217	-0.735221	*	-0.403428	0.0772124	-0.481985	*	-0.630055	0.0338262
	NusB	Cytoplasmic	Not detected	Not detected	-0.109968	0.142651	Not detected	Not detected	-0.0589998	0.652732	Not detected	Not detected	-0.461635	0.012575	Not detected	Not detected	-0.551183	0.00336355	Not detected	Not detected	-0.420567	0.0235001	Not detected	Not detected	-0.572718	0.00351093
	Obg	Cytoplasmic	Not detected	Not detected	-0.0898224	0.692808	Not detected	Not detected	-0.151851	0.459206	Not detected	Not detected	-0.349894	0.170888	Not detected	Not detected	-0.59501	0.0525818	Not detected	Not detected	-0.410388	0.111137	Not detected	Not detected	-0.617398	0.0529366
	PanB	Cytoplasmic	0.0605451	0.955427	-0.222109	0.456088	-0.318611	0.532322	-0.345683	0.289758	-0.426921	0.372603	-0.816469	0.101123	-0.35174	0.531813	-0.826532	0.126892	-0.506475	0.336677	-0.787388	0.138654	-0.0970344	0.836471	-1.09991	0.0695387
	PanC	Cytoplasmic	Not detected	Not detected	0.0353161	0.889159	Not detected	Not detected	-0.00827275	0.977142	Not detected	Not detected	-0.330552	0.234918	Not detected	Not detected	-0.492825	0.163445	Not detected	Not detected	-0.243055	0.285266	Not detected	Not detected	-0.549666	0.100741
	PdxS	Cytoplasmic	-0.332863	0.51853	0.0293833	0.918894	-0.386949	0.437033	-0.347184	0.30367	-0.363846	0.462558	-0.621141	0.0813413	-0.839185	0.176225	-0.817679	0.124845	-0.698928	0.138717	-0.418437	0.0550576	-0.317639	0.398284	-0.659629	0.0524779
	PdxT	Cytoplasmic	0.0790448	0.810904	0.0839838	0.546105	0.195041	0.615748	-0.299093	0.0631727	0.110576	0.696403	-0.620688	0.00902331	-0.463196	0.168244	-0.738423	0.00841848	-0.741761	0.0981064	-0.389963	0.0170001	0.132327	0.700342	-0.72999	0.00670959
	PepC	Cytoplasmic	0.114067	*	-0.135437	0.376249	-0.120256	*	0.0163441	0.931904	-0.290814	*	-0.305089	0.285667	-0.363642	*	-0.678338	0.0622059	-0.522721	*	-0.201788	0.580902	-0.201585	*	-0.715229	0.0446284
	PepT	Cytoplasmic	0.00567353	0.960779	0.387913	*	-0.270197	0.580054	0.183338	*	-0.323568	0.397222	-0.117699	*	-0.480762	0.296307	-0.326008	*	-0.599765	0.222381	-0.0531386	*	-0.260964	0.477276	-0.332056	*
	PfkA	Cytoplasmic	0.0944456	0.557699	0.0613158	0.555354	-0.0165069	0.990064	-0.0736289	0.130744	0.0211163	0.895426	-0.346478	0.0188249	-0.37806	0.161022	-0.649034	0.00794813	-0.526755	0.0573783	-0.494792	0.00489495	-0.0339338	0.819254	-0.686095	0.00281514
	PflA	Cytoplasmic	Not detected	Not detected	-0.00572805	0.965591	Not detected	Not detected	-0.255634	0.200664	Not detected	Not detected	-0.359183	0.157963	Not detected	Not detected	-0.793637	0.0512909	Not detected	Not detected	-0.539061	0.0291837	Not detected	Not detected	-0.743478	0.0129223
	Pgi	Cytoplasmic	0.0593592	0.340322	0.0939561	0.425757	-0.082561	0.72401	-0.0998364	0.268908	0.035381	0.387953	-0.330437	0.0471507	-0.36301	0.0102882	-0.575256	0.0090139	-0.488265	0.00372722	-0.321711	0.0540128	-0.083719	0.355572	-0.721858	0.00504261
	Pgk	Cytoplasmic	0.12383	0.511265	-0.0173131	0.986757	-0.0517703	0.722324	-0.142735	0.585006	-0.0199015	0.674318	-0.457952	0.202455	-0.32723	0.00368974	-0.699454	0.123161	-0.453747	0.0231056	-0.465595	0.211469	-0.0242257	0.206854	-0.703252	0.122211
	PheS	Cytoplasmic	-0.20292	0.189461	0.0131126	0.398276	0.0199095	0.832267	-0.114006	0.0939777	-0.201663	0.170278	-0.385991	0.000691645	-0.45723	0.0205769	-0.614061	0.000689955	-0.450293	0.06845	-0.349546	0.00162711	-0.167822	0.213823	-0.591932	0.000838194
	PheT	Cytoplasmic	-0.150831	0.613444	0.0860343	0.581048	-0.147931	0.483111	-0.169695	0.23409	-0.0567473	0.804782	-0.27551	0.193979	-0.811424	0.0846744	-0.675378	0.0750611	-0.667944	0.135172	-0.393991	0.0872244	-0.56135	0.156498	-0.821289	0.0218535
	PlcA	Extracellular	-0.184797	0.782499	0.142976	0.762088	-0.485291	0.600511	-0.0309048	0.950741	-0.359705	0.686728	-0.367088	0.477686	-0.723168	0.361312	-0.511483	0.329993	-0.469037	0.498104	-0.179929	0.696902	-0.276074	0.692218	-0.399171	0.422098
	PlcB	Membrane	-0.127204	0.74831	-0.0965254	0.234752	-0.253875	0.669814	-0.275573	0.0908176	-0.302791	0.577001	-0.506874	0.000414716	-0.648467	0.228183	-0.698482	0.0165389	-0.421948	0.359199	-0.520854	0.142014	-0.149887	0.771534	-0.348244	0.11354
	PlsX	Cytoplasmic	-0.0733685	0.765189	-0.0393416	0.522102	-0.133445	0.263962	0.00669972	0.931762	-0.113021	0.3471	-0.301345	0.0625242	-0.516512	0.0338248	-0.534022	0.0302031	-0.497425	0.0676626	-0.341877	0.0261622	-0.277385	0.0787154	-0.419282	0.0466011
	Pnp	Cytoplasmic	0.130375	0.714902	0.02439	0.600736	0.0635814	0.863455	-0.118127	0.247629	0.287907	0.361927	-0.383918	0.0148127	-0.582645	0.164878	-0.662393	0.000130299	-0.709085	0.133307	-0.443458	0.041632	-0.228839	0.434651	-0.695347	0.000181546
	PolC	Cytoplasmic	-0.569033	*	-0.0281125	0.864394	-0.382656	*	-0.13814	0.346035	-0.549314	*	-0.328895	0.0693145	-1.08544	*	-0.705158	0.029169	-0.751921	*	-0.38669	0.0343811	-0.561885	*	-0.48503	0.0221308
	PpaC	Cytoplasmic	0.0532794	0.640974	0.157421	0.59678	-0.0867008	0.699867	-0.00225524	0.987963	0.0328867	0.778042	-0.271139	0.325766	-0.326087	0.0814143	-0.562582	0.130036	-0.436267	0.0498241	-0.349611	0.173258	-0.0242632	0.846915	-0.478659	0.141653
	PpaX	Cytoplasmic	Not detected	Not detected	-0.0281375	0.19707	Not detected	Not detected	-0.163385	0.0757844	Not detected	Not detected	-0.48925	0.00242876	Not detected	Not detected	-0.679754	0.0016572	Not detected	Not detected	-0.435696	0.00847101	Not detected	Not detected	-0.6174	0.0343984
	PrfA	Cytoplasmic	-0.0429702	0.947415	-0.0422878	0.764764	-0.155604	0.864076	-0.0333979	0.855074	-0.0618609	0.914674	-0.16475	0.748659	-0.273328	0.745816	-0.773183	0.21429	-0.562406	0.526088	-0.173903	0.635038	-0.282284	0.678997	-0.479879	0.453898
	PrfB	Cytoplasmic	0.20671	0.362638	0.028791	0.623285	-0.0229885	0.947924	-0.120966	0.0793968	0.305287	0.302203	-0.392996	0.00475235	-0.209808	0.346109	-0.67388	0.00231439	-0.268652	0.272185	-0.428597	0.00171484	0.202035	0.374451	-0.579611	0.00282215
	PrfC	Cytoplasmic	0.117922	0.697103	-0.118683	0.0381307	-0.0449142	0.874512	-0.183167	0.00808689	0.12059	0.708372	-0.417834	0.00178884	-0.388203	0.364015	-0.627229	0.00530225	-0.426241	0.295874	-0.373217	0.0549586	-0.0726967	0.864382	-0.625104	0.00706667
	PrmA	Cytoplasmic	Not detected	Not detected	-0.0194812	0.887595	Not detected	Not detected	-0.0413279	0.0310546	Not detected	Not detected	-0.430139	0.00803405	Not detected	Not detected	-0.604611	0.00704614	Not detected	Not detected	-0.441562	0.000131919	Not detected	Not detected	-0.566006	0.0412354
	PrmC	Cytoplasmic	Not detected	Not detected	-0.0418874	*	Not detected	Not detected	-0.105262	*	Not detected	Not detected	-0.444299	*	Not detected	Not detected	-0.640908	*	Not detected	Not detected	-0.284039	*	Not detected	Not detected	-0.715656	*
	ProB	Cytoplasmic	Not detected	Not detected	-0.0393233	0.867107	Not detected	Not detected	-0.0410705	0.873031	Not detected	Not detected	-0.229355	0.415198	Not detected	Not detected	-0.481311	0.220002	Not detected	Not detected	-0.419962	0.182794	Not detected	Not detected	-0.825043	0.0431551
	ProS	Cytoplasmic	-0.412978	0.582373	0.01304	0.971339	-0.327121	0.591373	-0.158742	0.680584	-0.414257	0.527477	-0.345028	0.315028	-1.04035	0.308645	-0.373102	0.403803	-0.843809	0.335281	-0.445087	0.267574	-0.735268	0.366363	-0.653521	0.254998
	Prs1	Cytoplasmic	-0.000219235	0.993836	0.0048964	0.96138	-0.119328	0.300704	-0.108289	0.405088	-0.0642388	0.260748	-0.401687	0.0554525	-0.408075	0.0849183	-0.797141	0.0240816	-0.525905	0.000662981	-0.507548	0.0627422	-0.130591	0.0297586	-0.730277	0.0383763
	Prs2	Cytoplasmic	-0.048833	*	0.0556611	0.752843	0.0532444	*	0.0535559	0.809152	-0.0634145	*	-0.296775	0.221946	-0.429442	*	-0.86029	0.0487754	-0.682721	*	-0.43261	0.127718	-0.138085	*	-0.5196	0.121818
	PrsA2	Lipid-anchored Extracellular	-0.0737341	0.81298	-0.0632585	0.745843	-0.858432	0.552506	-2.39616	0.0275568	-0.877537	0.508329	-2.70941	0.0253457	-0.835582	0.429848	-0.873906	0.248391	2.04495	0.0351527	1.00452	0.026957	-0.418107	0.691325	-1.36872	0.0608686
	Pth	Cytoplasmic	Not detected	Not detected	0.0448776	0.852327	Not detected	Not detected	-0.0982286	0.635772	Not detected	Not detected	-0.433906	0.151543	Not detected	Not detected	-0.643569	0.093265	Not detected	Not detected	-0.400429	0.193754	Not detected	Not detected	-0.616937	0.100343
	PtsH	Cytoplasmic	0.0857779	0.863882	0.0478865	0.809993	-0.187409	0.577625	-0.214589	0.271185	-0.0698002	0.851904	-0.369099	0.184303	-0.339304	0.566564	-0.6638	0.0882087	-0.289883	0.630345	-0.370751	0.249494	-0.101316	0.814236	-0.722141	0.0746379
	PtsI	Cytoplasmic	0.0688802	0.351762	-0.0298789	0.763105	-0.0221812	0.958595	-0.124119	0.195837	-0.0301091	0.616793	-0.431449	0.0270639	-0.474476	0.0174775	-0.665222	0.0139545	-0.608632	0.0107061	-0.434775	0.0207604	-0.159172	0.123848	-0.697694	0.0107097
	PurA	Cytoplasmic	0.0332855	0.861757	-0.0416031	0.656889	0.0761234	0.57142	-0.132102	0.0686749	0.12914	0.410107	-0.390946	0.0153748	-0.487724	0.0645452	-0.676511	0.0117244	-0.532109	0.0757763	-0.453346	0.0120093	-0.164487	0.343039	-0.673488	0.00309106
	PurC	Cytoplasmic	Not detected	Not detected	-0.195706	0.304719	Not detected	Not detected	-0.293346	0.135551	Not detected	Not detected	-0.523371	0.0807156	Not detected	Not detected	-0.720019	0.0244038	Not detected	Not detected	-0.453702	0.0648366	Not detected	Not detected	-0.684924	0.0281957
	PurQ	Cytoplasmic	Not detected	Not detected	0.00911257	*	Not detected	Not detected	-0.112062	*	Not detected	Not detected	-0.350399	*	Not detected	Not detected	-0.473708	*	Not detected	Not detected	-0.314439	*	Not detected	Not detected	-0.728756	*
	PyrG	Cytoplasmic	0.071167	*	-0.0384926	0.854033	-0.137756	*	-0.126652	0.40871	0.0845855	*	-0.41057	0.112369	-0.498142	*	-0.653427	0.0414161	-0.587121	*	-0.398197	0.0735235	-0.280285	*	-0.846049	0.0342819
	PyrH	Cytoplasmic	Not detected	Not detected	0.0318078	0.73521	Not detected	Not detected	-0.159761	0.268146	Not detected	Not detected	-0.28741	0.164631	Not detected	Not detected	-0.719682	0.0237268	Not detected	Not detected	-0.362856	0.0684266	Not detected	Not detected	-0.609519	0.0257416
	PyrR	Cytoplasmic	Not detected	Not detected	0.0548657	0.789109	Not detected	Not detected	-0.119007	0.00161737	Not detected	Not detected	-0.349425	0.0440477	Not detected	Not detected	-0.838676	0.0133426	Not detected	Not detected	-0.528543	0.0131012	Not detected	Not detected	-0.442586	0.00524677
	QueA	Cytoplasmic	Not detected	Not detected	-0.0633912	0.807953	Not detected	Not detected	-0.212477	0.520779	Not detected	Not detected	-0.491424	0.174723	Not detected	Not detected	-0.590292	0.137642	Not detected	Not detected	-0.480434	0.109849	Not detected	Not detected	-0.995007	0.0436249
	RadA	Cytoplasmic	Not detected	Not detected	0.0580062	0.776903	Not detected	Not detected	-0.205208	0.0104709	Not detected	Not detected	-0.421236	0.0128695	Not detected	Not detected	-0.677402	0.0376233	Not detected	Not detected	-0.429922	0.0509808	Not detected	Not detected	-0.701471	0.0157427
	RbfA	Cytoplasmic	-0.316933	*	-0.116506	0.539819	-0.316656	*	-0.209626	0.320019	-0.155114	*	-0.573608	0.0968627	-0.743342	*	-0.790254	0.0548996	-0.537021	*	-0.485589	0.146971	-0.317885	*	-0.8468	0.0754281
	RecA	Cytoplasmic	-0.219622	0.235677	0.151644	0.275559	-0.263025	0.0436178	0.0176658	0.897062	-0.227009	0.137962	-0.30172	0.0903315	-0.483166	0.0165883	-0.553642	0.0699698	-0.764772	0.0131998	-0.256447	0.133586	-0.49688	0.140266	-0.559381	0.0363903
	RecR	Cytoplasmic	Not detected	Not detected	0.0188786	0.83759	Not detected	Not detected	-0.0834132	0.402447	Not detected	Not detected	-0.24697	0.179988	Not detected	Not detected	-0.563483	0.0306086	Not detected	Not detected	-0.31071	0.059839	Not detected	Not detected	-0.500591	0.0331277
	Rex	Cytoplasmic	-0.135028	0.659609	-0.0591673	0.363643	0.0520539	0.950387	-0.250307	0.0377055	0.204149	0.549015	-0.526427	0.00274007	-0.424873	0.283848	-0.727997	0.00579829	-0.391779	0.370773	-0.56183	0.0353632	-0.188366	0.531883	-0.796106	0.00160035
	RimM	Cytoplasmic	0.0295893	0.876333	-0.0100347	0.929527	-0.168689	0.352421	-0.110185	0.297851	-0.111498	0.581667	-0.481088	0.00838481	-0.441604	0.0463804	-0.658379	0.00574191	-0.512529	0.0445976	-0.535159	0.0178969	-0.132083	0.554948	-0.601341	0.00923455
	RimP	Cytoplasmic	0.254067	*	-0.114333	0.637702	0.128744	*	-0.0945626	0.794252	0.327986	*	-0.493079	0.186863	-0.102542	*	-0.656053	0.127523	-0.107921	*	-0.41162	0.320795	0.115315	*	-0.609403	0.149356
	RlmH	Cytoplasmic	Not detected	Not detected	0.130813	*	Not detected	Not detected	-0.130362	*	Not detected	Not detected	-0.247299	*	Not detected	Not detected	-0.415108	*	Not detected	Not detected	-0.267939	*	Not detected	Not detected	-0.365956	*
	RlmN	Cytoplasmic	Not detected	Not detected	0.00651864	0.908057	Not detected	Not detected	-0.0107496	0.889797	Not detected	Not detected	-0.259003	0.0193417	Not detected	Not detected	-0.681513	0.0172969	Not detected	Not detected	-0.429184	0.0262407	Not detected	Not detected	-0.576064	0.00954801
	Rnc	Cytoplasmic	Not detected	Not detected	0.0501952	0.754638	Not detected	Not detected	-0.198889	0.160995	Not detected	Not detected	-0.374501	0.0586227	Not detected	Not detected	-0.613763	0.0409427	Not detected	Not detected	-0.431891	0.0196135	Not detected	Not detected	-0.696242	0.0204395
	RnhC	Cytoplasmic	Not detected	Not detected	-0.0699664	0.807204	Not detected	Not detected	-0.180758	0.535873	Not detected	Not detected	-0.322802	0.352362	Not detected	Not detected	-0.863698	0.109611	Not detected	Not detected	-0.494988	0.255229	Not detected	Not detected	-0.606276	0.171624
	Rnz	Cytoplasmic	Not detected	Not detected	0.0640792	*	Not detected	Not detected	-0.168995	*	Not detected	Not detected	-0.207399	*	Not detected	Not detected	-0.348508	*	Not detected	Not detected	-0.315972	*	Not detected	Not detected	-0.448223	*
	Rph	Cytoplasmic	Not detected	Not detected	-0.0444214	0.368693	Not detected	Not detected	-0.0735782	0.0698968	Not detected	Not detected	-0.405747	0.0079212	Not detected	Not detected	-1.20701	0.00107538	Not detected	Not detected	-0.959497	0.000889448	Not detected	Not detected	-1.1315	0.000770035
	RpiA	Cytoplasmic	Not detected	Not detected	0.0370116	0.869782	Not detected	Not detected	-0.183618	0.277437	Not detected	Not detected	-0.354954	0.135625	Not detected	Not detected	-0.607616	0.0471727	Not detected	Not detected	-0.419104	0.131327	Not detected	Not detected	-0.686991	0.0373771
	RplA	Cytoplasmic	-0.0885348	0.344137	-0.0414097	0.780065	-0.0540217	0.731844	-0.169929	0.338546	0.0629041	0.46208	-0.437498	0.0948436	-0.434933	0.0315473	-0.653879	0.0416058	-0.606467	0.0249235	-0.48309	0.0863547	-0.2076	0.1811	-0.696253	0.051925
	RplB	Cytoplasmic	0.0818446	0.861238	0.0272203	0.77901	-0.0340218	0.802392	-0.155405	0.175909	-0.0135488	0.93955	-0.359281	0.0570229	-0.389913	0.292249	-0.562349	0.0223038	-0.539068	0.246598	-0.449141	0.0322867	-0.161145	0.653865	-0.701968	0.0189633
	RplC	Cytoplasmic	3.71946e-05	0.962679	-0.075901	0.544584	-0.00133921	0.981188	-0.230116	0.100308	-0.033399	0.668491	-0.427283	0.0594908	-0.66107	0.012682	-0.64535	0.0170654	-0.648077	0.0108578	-0.47621	0.0295039	-0.330435	0.131867	-0.730544	0.0219388
	RplD	Cytoplasmic	0.0815207	0.557078	-0.0228585	0.637135	-0.15649	0.575194	-0.105791	0.13617	-0.0193172	0.951154	-0.393477	0.0191999	-0.429489	0.118618	-0.654013	0.00583916	-0.579941	0.0638597	-0.448201	0.0120766	-0.253193	0.309821	-0.655023	0.00576689
	RplE	Cytoplasmic	0.00454533	0.999728	-0.103237	0.150594	-0.0176109	0.97157	-0.160409	0.18676	0.0486809	0.755215	-0.480906	0.00692963	-0.44445	0.0902502	-0.768615	0.00473749	-0.501593	0.0561492	-0.496074	0.00772994	-0.116415	0.587423	-0.804406	0.00356026
	RplF	Membrane	-0.028131	0.813604	-0.0178383	0.858875	-0.192824	0.335724	-0.142396	0.25686	-0.0382443	0.715474	-0.37425	0.0679791	-0.438407	0.0819069	-0.667808	0.0256096	-0.581227	0.0743774	-0.4707	0.0466938	-0.242274	0.217025	-0.722435	0.0235155
	RplI	Cytoplasmic	0.332765	0.698611	1.64157	0.165827	0.409098	0.71545	1.47268	0.120696	0.0977086	0.830559	0.730785	0.560458	-0.161883	0.956205	0.383105	0.719522	-0.674221	0.36952	0.418843	0.552829	0.51746	0.612699	0.48754	0.525788
	RplJ	Cytoplasmic	-0.0260226	0.791217	0.000544364	0.986234	-0.0876593	0.694926	-0.180474	0.731393	0.0425358	0.368811	-0.496224	0.431846	-0.38142	0.0332439	-0.846574	0.242041	-0.478652	0.00495261	-0.525348	0.394737	-0.0920104	0.555407	-0.796431	0.261843
	RplK	Cytoplasmic	0.0303062	0.872781	0.0058198	0.65094	-0.120097	0.220092	-0.116101	0.00117354	-0.00510305	0.86186	-0.401838	0.00189171	-0.524851	0.0290269	-0.658124	0.00199767	-0.414755	0.0954398	-0.458229	0.00192006	-0.122397	0.0132403	-0.586228	0.00351662
	RplL	Cytoplasmic	0.316127	0.525793	0.100079	0.880744	0.13988	0.79899	-0.217445	0.836337	0.58848	0.390279	-0.43906	0.711303	-0.0795647	0.839128	-0.906073	0.494424	-0.0603105	0.870008	-0.468857	0.701276	0.184746	0.751081	-0.736377	0.619153
	RplM	Cytoplasmic	-0.269272	0.506695	-0.0810581	0.412086	-0.110607	0.551884	-0.0452694	0.475091	-0.0530664	0.866504	-0.428612	0.0245556	-0.542417	0.103456	-0.636411	0.0119994	-0.631762	0.130399	-0.325879	0.0585313	-0.413164	0.185724	-0.682195	0.0139443
	RplN	Cytoplasmic	0.0684924	0.873198	0.104737	0.188294	-0.137105	0.754374	-0.0180105	0.825273	-0.0522525	0.873313	-0.326698	0.0611097	-0.479242	0.345811	-0.632045	0.00516577	-0.534288	0.313285	-0.382768	0.0212501	-0.178583	0.679023	-0.572496	0.00691865
	RplO	Cytoplasmic	0.0176929	0.935617	-0.0681816	0.628747	-0.178968	0.322172	-0.204241	0.172099	-0.0332745	0.555206	-0.463418	0.0709187	-0.624318	0.0129148	-0.692326	0.0227214	-0.427592	0.0467659	-0.492402	0.0721988	-0.265876	0.037427	-0.727205	0.0308566
	RplP	Cytoplasmic	-0.169452	0.66893	-0.033835	0.844092	-0.203111	0.465678	-0.142684	0.423411	-0.162444	0.574727	-0.38945	0.144999	-0.668488	0.138093	-0.572536	0.111882	-0.591379	0.1515	-0.361245	0.196082	-0.371196	0.233947	-0.579357	0.0899137
	RplQ	Cytoplasmic	0.0937783	0.713972	-0.0834643	0.51334	-0.0870212	0.639264	-0.206364	0.166028	-0.141649	0.416681	-0.501522	0.0680627	-0.39042	0.182812	-0.697507	0.0277529	-0.480949	0.0963148	-0.378823	0.0778523	-0.219248	0.250834	-0.74901	0.0255407
	RplR	Cytoplasmic	0.0299084	0.917145	-0.0384367	0.788723	-0.0693041	0.673181	-0.316642	0.112134	0.247378	0.147616	-0.43536	0.0901311	-0.368221	0.0380822	-0.763658	0.0224408	-0.294263	0.153394	-0.496415	0.0563933	-0.10523	0.13269	-0.81516	0.0497095
	RplS	Cytoplasmic	-0.0323203	0.834653	-0.0359025	0.471875	-0.122311	0.441294	-0.169309	0.0942385	-0.0923699	0.514997	-0.451654	0.0111879	-0.435007	0.0901174	-0.638916	0.00584075	-0.651819	0.0573304	-0.45016	0.0223643	-0.237966	0.195151	-0.688425	0.00495691
	RplT	Cytoplasmic	-0.0627225	0.732805	-0.081523	0.479255	-0.18531	0.0605895	-0.164503	0.267818	-0.227493	0.0643221	-0.454594	0.0381249	-0.64042	0.00284269	-0.692408	0.0292252	-0.60815	0.0126471	-0.489862	0.0436557	-0.347984	0.0543689	-0.665254	0.02372
	RplU	Cytoplasmic	0.0998552	0.744416	-0.0672825	0.670523	0.00352092	0.924676	-0.187107	0.261567	0.0688215	0.804155	-0.458595	0.0890506	-0.354769	0.199458	-0.701981	0.0346868	-0.297014	0.352712	-0.513863	0.0862668	-0.117913	0.537181	-0.739224	0.0380631
	RplV	Cytoplasmic	0.0836496	0.844703	0.123183	0.426131	-0.11838	0.616945	-0.0308832	0.806504	0.208615	0.668427	-0.149399	0.530226	-0.323246	0.547114	-0.498932	0.0306406	-0.561148	0.251979	-0.233785	0.0984382	-0.193472	0.487782	-0.661456	0.00857587
	RplW	Cytoplasmic	0.0127125	0.955794	-0.0662643	0.392336	-0.310426	0.387432	-0.176355	0.105415	-0.229695	0.327904	-0.458399	0.0311259	-0.50331	0.0874626	-0.672579	0.0120436	-0.644655	0.0391577	-0.492394	0.0232633	-0.292001	0.311876	-0.730804	0.0139014
	RplX	Cytoplasmic	Not detected	Not detected	-0.0189368	0.895952	Not detected	Not detected	-0.0394897	0.82614	Not detected	Not detected	-0.37094	0.248844	Not detected	Not detected	-0.737293	0.12305	Not detected	Not detected	-0.294617	0.464671	Not detected	Not detected	-0.865948	0.128627
	RplY	Cytoplasmic	0.0944143	0.796037	0.0113433	0.94925	-0.317021	0.374116	-0.216423	0.130482	-0.490771	0.285654	-0.488296	0.0354837	-0.434893	0.315815	-0.709527	0.00901418	-0.375195	0.491975	-0.453929	0.0202619	-0.183943	0.625958	-0.72432	0.023296
	RpmA	Non-Classical	0.0612817	0.872288	0.00428958	0.97469	-0.162371	0.554536	-0.140976	0.280543	-0.0586891	0.847273	-0.413104	0.0502124	-0.471811	0.208959	-0.663257	0.0192874	-0.400802	0.306688	-0.426961	0.0597286	-0.259959	0.458459	-0.680755	0.0235754
	RpmB	Cytoplasmic	Not detected	Not detected	-0.197535	0.729197	Not detected	Not detected	-0.220051	0.730406	Not detected	Not detected	-0.634287	0.333956	Not detected	Not detected	-0.864593	0.263831	Not detected	Not detected	-0.685437	0.31423	Not detected	Not detected	-0.71446	0.317101
	RpmC	Cytoplasmic	-0.267793	0.633642	-0.129495	0.1983	-0.448636	0.311554	-0.228036	0.115861	-0.52212	0.335315	-0.488999	0.0340318	-0.94402	0.141884	-0.702529	0.0167518	-0.698229	0.244364	-0.556883	0.018392	-0.641661	0.221117	-0.712149	0.0145212
	RpmD	Cytoplasmic	0.0334187	0.916974	-0.0664387	0.542834	-0.138442	0.785872	-0.236795	0.0234405	0.193568	0.756013	-0.497282	0.0055037	-0.393124	0.464289	-0.764913	0.0152239	-0.0830823	0.848614	-0.463713	0.0490315	-0.130215	0.790245	-0.8578	0.0030988
	RpmE2	Cytoplasmic	0.0955093	0.761686	0.0333141	0.656143	-0.0643611	0.668615	-0.08416	0.214568	0.0396104	0.882793	-0.372638	0.0362265	-0.433069	0.13511	-0.593462	0.00823117	-0.381274	0.256262	-0.35403	0.0251813	-0.323292	0.26543	-0.788064	0.00807949
	RpmF1	Cytoplasmic	Not detected	Not detected	0.00637484	0.987437	Not detected	Not detected	-0.0671938	0.844652	Not detected	Not detected	-0.308671	0.404013	Not detected	Not detected	-0.624176	0.174047	Not detected	Not detected	-0.313927	0.398502	Not detected	Not detected	-0.669028	0.172653
	RpmF2	Cytoplasmic	Not detected	Not detected	-0.139966	0.871651	Not detected	Not detected	-0.325327	0.686982	Not detected	Not detected	-0.294302	0.68217	Not detected	Not detected	-0.496685	0.507733	Not detected	Not detected	-0.0817914	0.946666	Not detected	Not detected	-0.454696	0.615608
	RpmG1	Cytoplasmic	Not detected	Not detected	-0.126291	0.782749	Not detected	Not detected	-0.133271	0.597276	Not detected	Not detected	-0.508094	0.176123	Not detected	Not detected	-0.9536	0.107621	Not detected	Not detected	-0.526367	0.297013	Not detected	Not detected	-0.747309	0.152329
	RpmG2	Cytoplasmic	Not detected	Not detected	-0.194788	0.0464526	Not detected	Not detected	-0.240324	0.00994495	Not detected	Not detected	-0.466938	0.0244739	Not detected	Not detected	-0.700104	0.00132441	Not detected	Not detected	-0.370614	0.0147363	Not detected	Not detected	-0.580067	0.0296215
	RpmI	Cytoplasmic	Not detected	Not detected	-0.0513115	0.743261	Not detected	Not detected	-0.109151	0.507916	Not detected	Not detected	-0.467626	0.0963082	Not detected	Not detected	-0.591017	0.0434849	Not detected	Not detected	-0.439987	0.0679167	Not detected	Not detected	-0.881833	0.0407288
	RpoA	Cytoplasmic	0.0190397	0.730107	-0.0421583	0.191782	-0.0793331	0.600028	-0.182062	0.0257919	-0.115142	0.247144	-0.44472	0.0328149	-0.40057	0.0918505	-0.654689	0.00516594	-0.482729	0.0109447	-0.441469	0.0155599	-0.00301133	0.994184	-0.699306	0.00286834
	RpoB	Cytoplasmic	-0.0297729	0.806607	0.00565888	0.917764	-0.168657	0.609828	-0.150593	0.037006	-0.26366	0.218655	-0.413946	0.00231409	-0.535576	0.0820686	-0.648004	0.00209575	-0.601534	0.0481446	-0.417303	0.00254114	-0.196235	0.342065	-0.666	0.00124713
	RpoC	Cytoplasmic	0.0785813	0.84665	-0.0453254	0.554691	-0.109655	0.921434	-0.128745	0.34202	-0.180764	0.665437	-0.425578	0.00641103	-0.397201	0.410103	-0.699606	0.0107467	-0.714131	0.20839	-0.489836	0.0193433	-0.061853	0.869668	-0.793195	0.00264069
	RpoE	Cytoplasmic	-0.211439	0.593104	0.0679375	0.679365	-0.297598	0.316102	-0.264708	0.0494567	-0.247875	0.403957	-0.567632	0.0357385	-0.755694	0.114554	-0.897581	0.00717238	-0.601171	0.198117	-0.697185	0.00790278	-0.436664	0.209886	-0.861899	0.0171118
	RpoZ	Cytoplasmic	-0.262465	0.296147	-0.0134251	0.89916	-0.382112	0.0183808	-0.173652	0.266907	-0.484915	0.0189397	-0.403457	0.106293	-0.881935	0.00506592	-0.628096	0.0358538	-0.734556	0.00826003	-0.353739	0.0882017	-0.535397	0.0119809	-0.57787	0.0380985
	RpsB	Cytoplasmic	-0.0403703	0.66128	0.054181	0.6052	-0.23292	0.31763	0.00377645	0.996961	-0.181088	0.191372	-0.293048	0.0843786	-0.465758	0.0102056	-0.574758	0.0417605	-0.544998	0.0145933	-0.408152	0.0498535	-0.208463	0.158718	-0.603141	0.0349387
	RpsC	Cytoplasmic	0.0180737	0.989804	-0.0603625	0.232037	-0.184674	0.432507	-0.128183	0.0262848	-0.0661891	0.689405	-0.392631	0.00687217	-0.450677	0.185943	-0.703239	0.00161549	-0.526938	0.157584	-0.474481	0.00426913	-0.17529	0.449941	-0.652044	0.00171726
	RpsD	Cytoplasmic	0.0773669	0.205428	0.028638	0.553316	-0.139919	0.0799374	-0.0998434	0.150799	-0.129965	0.223226	-0.388781	0.0114309	-0.356622	0.113086	-0.639997	0.00587633	-0.52444	0.0179656	-0.406704	0.0314125	-0.16779	0.173847	-0.663266	0.00671242
	RpsE	Cytoplasmic	-0.0516796	0.72017	-0.0221866	0.805541	-0.18563	0.280184	-0.170821	0.0397326	-0.0424134	0.655099	-0.425225	0.00950418	-0.440524	0.0682055	-0.718845	0.00866938	-0.540002	0.0281098	-0.486618	0.00993576	-0.27548	0.0517413	-0.784354	0.00275933
	RpsF	Cytoplasmic	-0.0704361	0.81824	-0.0496795	0.108431	-0.289365	0.230948	-0.157415	0.0266189	-0.175267	0.390489	-0.394692	0.00042775	-0.586997	0.0758484	-0.623823	0.000118468	-0.470704	0.162571	-0.410235	0.000313239	-0.242776	0.34581	-0.694169	0.00115989
	RpsG	Cytoplasmic	0.0935987	0.674615	0.0125231	0.927599	-0.148103	0.464411	-0.0453941	0.695633	0.158027	0.0143253	-0.268763	0.130367	-0.381856	0.00577364	-0.532485	0.0457697	-0.486854	0.00128523	-0.349406	0.0829414	-0.147381	0.290547	-0.601753	0.0445146
	RpsH	Cytoplasmic	-0.0187715	0.898578	-0.0507052	0.685136	0.0179044	0.991269	0.00544568	0.961299	0.221421	0.293044	-0.302036	0.119233	-0.481071	0.129656	-0.599198	0.0455776	-0.564979	0.120582	-0.42032	0.0884543	-0.213423	0.352734	-0.512796	0.0576145
	RpsI	Cytoplasmic	-0.037851	0.984121	0.107913	0.617367	-0.13465	0.637469	0.0119522	0.931885	0.135964	0.83722	-0.18356	0.274482	-0.259057	0.504617	-0.59494	0.044878	-0.310407	0.570646	-0.423271	0.224388	-0.0848926	0.840494	-0.625619	0.0813409
	RpsJ	Cytoplasmic	0.0116337	0.995925	-9.30029e-05	0.992996	0.0957527	0.865667	-0.160015	0.103915	-0.13994	0.558718	-0.408792	0.00608237	-0.499703	0.154496	-0.690577	0.00258119	-0.535334	0.152878	-0.474136	0.00624577	-0.195069	0.40508	-0.642562	0.00408688
	RpsK	Cytoplasmic	0.051428	0.792521	-0.0942356	0.442068	-0.037889	0.824784	-0.174207	0.23998	0.104183	0.140407	-0.461546	0.084189	-0.310556	0.0562142	-0.691711	0.0323871	-0.535697	0.026048	-0.462737	0.0687706	-0.0503648	0.776238	-0.844404	0.031036
	RpsL	Cytoplasmic	0.163147	0.639956	-0.15077	0.547999	-0.192408	0.447688	-0.236881	0.228082	-0.219854	0.409214	-0.477813	0.217821	-0.42305	0.224347	-0.69672	0.0788516	-0.671258	0.149521	-0.442537	0.102296	-0.144374	0.549652	-0.81683	0.0458446
	RpsM	Cytoplasmic	-0.0202061	0.661436	-0.100198	0.0719932	-0.105561	0.523497	-0.133268	0.0552462	-0.143064	0.0572445	-0.394508	0.00561822	-0.457068	0.0264543	-0.680452	0.00262034	-0.642526	0.00717775	-0.47649	0.000487706	-0.280531	0.0638584	-0.658931	0.000758482
	RpsO	Cytoplasmic	Not detected	Not detected	-0.185861	0.309736	Not detected	Not detected	-0.0990442	0.709208	Not detected	Not detected	-0.415257	0.102588	Not detected	Not detected	-0.745622	0.045299	Not detected	Not detected	-0.349932	0.266842	Not detected	Not detected	-0.824463	0.0387142
	RpsP	Cytoplasmic	-0.00232739	0.974709	-0.0127153	0.985326	-0.298876	0.172833	-0.0719614	0.819899	-0.246878	0.621511	-0.324702	0.414086	-0.56213	0.0608901	-0.646289	0.172764	-0.657228	0.104646	-0.438703	0.35577	-0.313157	0.258288	-0.638862	0.180669
	RpsQ	Cytoplasmic	0.0248077	0.903167	-0.0394583	0.825663	-0.246015	0.0632803	-0.190015	0.285614	-0.032886	0.768738	-0.434068	0.0609473	-0.539475	0.0183622	-0.651409	0.0551245	-0.482998	0.0140868	-0.473083	0.0811788	-0.393971	0.0671365	-0.737718	0.0341055
	RpsR	Cytoplasmic	Not detected	Not detected	0.103097	0.794236	Not detected	Not detected	0.0432466	0.886545	Not detected	Not detected	-0.203159	0.70125	Not detected	Not detected	-0.713921	0.115725	Not detected	Not detected	-0.357889	0.447372	Not detected	Not detected	-0.956663	0.0696163
	RpsS	Cytoplasmic	-0.110073	0.711051	0.014718	0.944668	-0.467712	0.0567024	-0.21218	0.307754	-0.279987	0.290038	-0.386273	0.191274	-0.670182	0.0326035	-0.6504	0.0601141	-0.606542	0.0764429	-0.451359	0.145613	-0.386325	0.105198	-0.727929	0.0524404
	RpsT	Cytoplasmic	-0.157429	0.577645	-0.0694709	0.62095	-0.571174	0.10424	-0.165199	0.244948	-0.395719	0.317307	-0.445955	0.136141	-0.80658	0.0697058	-0.67963	0.0301061	-0.639277	0.129791	-0.47337	0.0781307	-0.39455	0.174394	-0.750115	0.0412149
	RsbV	Cytoplasmic	-0.0919267	0.867961	0.237311	0.251076	-0.162758	0.655719	0.0446348	0.843237	0.146296	0.65306	-0.307113	0.203905	-0.380264	0.3378	-0.582935	0.131178	-0.327591	0.435269	-0.239978	0.256223	-0.137124	0.625415	-0.610955	0.135591
	RsbW	Cytoplasmic	-0.0839318	0.666222	0.0382035	0.814211	-0.320723	0.207065	-0.222225	0.0855864	-0.228774	0.259475	-0.575295	0.0144317	-0.325959	0.0973843	-0.686202	0.0145022	-0.426487	0.0423904	-0.500998	0.0201193	-0.264391	0.132563	-0.800917	0.00905856
	RsgA1	Cytoplasmic	Not detected	Not detected	0.0925034	0.559196	Not detected	Not detected	-0.163986	0.163796	Not detected	Not detected	-0.474988	0.0739366	Not detected	Not detected	-0.843628	0.0418846	Not detected	Not detected	-0.566888	0.0160552	Not detected	Not detected	-0.767649	0.0450382
	RsmA	Cytoplasmic	-0.0589675	0.888695	-0.0763331	0.193803	0.188237	0.0849821	-0.154377	0.252011	0.158963	0.28558	-0.418624	0.00913597	-0.600757	0.109285	-0.595633	0.00684393	-0.683341	0.00389001	-0.405432	0.0297893	0.115086	0.74706	-0.686373	0.00549986
	RsmH	Cytoplasmic	Not detected	Not detected	-0.0046737	0.952663	Not detected	Not detected	0.0196634	0.683932	Not detected	Not detected	-0.237991	0.0149509	Not detected	Not detected	-0.699285	0.00159165	Not detected	Not detected	-0.455689	0.0108079	Not detected	Not detected	-0.567333	0.0239963
	RuvA	Cytoplasmic	Not detected	Not detected	0.0773053	0.0863163	Not detected	Not detected	-0.107335	0.175711	Not detected	Not detected	-0.300018	0.0128128	Not detected	Not detected	-0.853867	0.0181409	Not detected	Not detected	-0.365953	0.260456	Not detected	Not detected	-0.861912	0.0123113
	ScpB	Cytoplasmic	Not detected	Not detected	-0.0364874	*	Not detected	Not detected	-0.242662	*	Not detected	Not detected	-0.484299	*	Not detected	Not detected	-1.20141	*	Not detected	Not detected	-0.762539	*	Not detected	Not detected	-1.09386	*
	SecA1	Cytoplasmic	0.0571867	0.872058	0.0284796	0.705879	-0.109404	0.751072	-0.0889626	0.171071	-0.30173	0.429423	-0.347318	0.0133423	-0.382666	0.264532	-0.64816	0.00547642	-0.479308	0.182604	-0.391606	0.00584261	-0.283391	0.487164	-0.609652	0.0210239
	SepF	Cytoplasmic	0.0291097	0.902458	0.100041	0.484305	0.0233452	0.896177	0.0852484	0.549244	-0.0478894	0.672173	-0.168935	0.274958	-0.530567	0.00392251	-0.620413	0.0458121	-0.438891	0.00737015	-0.318386	0.120441	-0.12701	0.0543815	-0.360046	0.120524
	SerC	Cytoplasmic	Not detected	Not detected	0.0906606	0.722328	Not detected	Not detected	-0.0786742	0.720861	Not detected	Not detected	-0.291256	0.26098	Not detected	Not detected	-0.641217	0.0731988	Not detected	Not detected	-0.384298	0.0426362	Not detected	Not detected	-0.662747	0.0633375
	SerS	Cytoplasmic	0.0583196	0.92459	-0.0369992	0.506558	-0.151768	0.696589	-0.163908	0.0235689	-0.015235	0.88969	-0.438273	0.00266704	-0.37055	0.257053	-0.651382	0.00369107	-0.517443	0.182741	-0.411028	0.0106525	-0.174823	0.558001	-0.71486	0.00104905
	SigA	Cytoplasmic	-0.198439	0.204443	0.0107114	0.954552	-0.259423	0.0413048	-0.135773	0.238139	-0.290874	0.093879	-0.386387	0.0528094	-0.668821	0.00848868	-0.624111	0.0240385	-0.613646	0.0358214	-0.409563	0.050143	-0.216919	0.132662	-0.705496	0.0201356
	SmpB	Cytoplasmic	Not detected	Not detected	-0.0029316	0.993448	Not detected	Not detected	-0.0309122	0.766337	Not detected	Not detected	-0.409912	0.0606876	Not detected	Not detected	-0.466702	0.0255434	Not detected	Not detected	-0.193237	0.032104	Not detected	Not detected	-0.573915	0.00505516
	SodA	Cytoplasmic	-0.0872328	0.819091	-0.144769	0.382652	-0.256654	0.498394	-0.0192082	0.925822	-0.162844	0.674253	-0.459198	0.122582	-0.505625	0.32547	-0.470161	0.0608596	-0.430454	0.449581	-0.242691	0.285056	-0.224359	0.637834	-0.597019	0.0426194
	SpoVG1	Cytoplasmic	-0.0501052	0.832416	-0.0337363	0.610813	-0.281227	0.529777	-0.149454	0.0227444	-0.223749	0.630973	-0.418831	0.00627869	-0.417869	0.384369	-0.633123	0.0105182	-0.351773	0.479258	-0.442623	0.0020213	-0.195449	0.651611	-0.665219	0.00298876
	SpoVG2	Cytoplasmic	-0.161236	0.709744	-0.0138962	0.700709	-0.549275	0.327034	-0.232145	0.0405062	-0.458306	0.383975	-0.515954	0.0113601	-0.631836	0.259453	-0.64908	0.00470635	-0.420942	0.450739	-0.457121	0.012212	-0.470612	0.358016	-0.707673	0.0115595
	SpxA	Cytoplasmic	Not detected	Not detected	0.0786559	0.828647	Not detected	Not detected	-0.0401482	0.938934	Not detected	Not detected	-0.284731	0.612318	Not detected	Not detected	-0.560178	0.32288	Not detected	Not detected	-0.38587	0.440074	Not detected	Not detected	-0.297012	0.617674
	Ssb1	Cytoplasmic	0.106752	0.300164	0.112181	0.575197	-0.149599	0.0799997	-0.009625	0.886517	-0.0585027	0.482236	-0.315428	0.0338355	-0.374714	0.0210773	-0.571452	0.0123784	-0.299782	0.061392	-0.238988	0.0864319	-0.0374912	0.564072	-0.302388	0.115821
	Stp	Cytoplasmic	-0.206823	0.589344	-0.140713	0.257818	-0.168379	0.657917	-0.170004	0.176936	-0.206193	0.576504	-0.583112	0.0336982	-0.607369	0.263999	-0.682653	0.0283463	-0.449687	0.380856	-0.386123	0.0669872	-0.167774	0.579293	-0.717818	0.0189244
	Tal1	Cytoplasmic	0.183226	0.792437	0.0811033	0.820631	-0.246863	0.744094	-0.138412	0.699897	-0.257622	0.649187	-0.401292	0.268431	-0.307111	0.545759	-0.619806	0.172581	-0.379913	0.441409	-0.379553	0.33084	0.0932137	0.932186	-0.559052	0.172249
	Tal2	Cytoplasmic	0.224937	0.199948	0.0552265	0.513804	-0.049635	0.869719	-0.0509142	0.468138	0.209837	0.644243	-0.413456	0.131992	-0.658613	0.104387	-0.753587	0.0159429	-0.392102	0.128844	-0.654058	0.0153011	0.62477	0.338566	-0.348126	0.132611
	TarI	Cytoplasmic	0.0454894	0.796887	0.0663952	0.555694	-0.0172191	0.931383	-0.0364986	0.624736	0.0088812	0.969814	-0.28238	0.0694647	-0.352635	0.260352	-0.663477	0.0182646	-0.45754	0.00662901	-0.355088	0.0777143	0.11853	0.613762	-0.515618	0.055162
	TcsA	Lipid-anchored	0.0109876	0.952913	-0.0600574	0.703374	0.490295	0.0485371	-0.0216591	0.877243	0.654779	0.0194767	-0.561727	0.104009	-0.364294	0.121054	-0.270283	0.192164	-0.0840293	0.485663	-0.107149	0.47683	0.346639	0.0643168	-0.333353	0.192837
	Tdk	Cytoplasmic	-0.35501	0.187078	0.0312743	0.551119	-0.304052	0.109242	-0.242536	0.0422932	-0.139484	0.231595	-0.446166	0.0118647	-0.506172	0.0239368	-0.624737	0.00603546	-0.53792	0.0322753	-0.41836	0.0178947	-0.406563	0.0941454	-0.646085	0.00666796
	TetS	Membrane	Not detected	Not detected	0.15784	0.485495	Not detected	Not detected	-0.0915508	0.209673	Not detected	Not detected	-0.214333	0.179284	Not detected	Not detected	-0.507046	0.0706618	Not detected	Not detected	-0.474344	0.04406	Not detected	Not detected	-0.459371	0.0418682
	Tgt	Cytoplasmic	Not detected	Not detected	-0.0827919	0.245848	Not detected	Not detected	-0.117339	0.285567	Not detected	Not detected	-0.349497	0.0703932	Not detected	Not detected	-0.539311	0.00860683	Not detected	Not detected	-0.417375	0.0363404	Not detected	Not detected	-0.580719	0.00332761
	ThiI	Cytoplasmic	Not detected	Not detected	7.6295e-05	0.904022	Not detected	Not detected	-0.334264	0.259658	Not detected	Not detected	-0.447641	0.158911	Not detected	Not detected	-0.877926	0.106612	Not detected	Not detected	-0.529322	0.221339	Not detected	Not detected	-0.81252	0.0763844
	ThrB	Cytoplasmic	Not detected	Not detected	-0.172587	*	Not detected	Not detected	-0.150662	*	Not detected	Not detected	-0.499899	*	Not detected	Not detected	-0.823308	*	Not detected	Not detected	-0.391739	*	Not detected	Not detected	-0.796856	*
	ThrS	Cytoplasmic	-0.18799	0.285215	-0.0343556	0.455576	-0.143049	0.16271	-0.145335	0.067128	-0.114233	0.236594	-0.428976	0.0184328	-0.598004	0.0142649	-0.677091	0.00497666	-0.591884	0.0162853	-0.43045	0.0102056	-0.318576	0.0275039	-0.709306	0.00629243
	ThyA	Cytoplasmic	-0.214911	0.188265	-0.0571587	0.523539	-0.0548096	0.206068	-0.154166	0.148433	0.0503833	0.0557814	-0.481199	0.035484	-0.616736	0.0422734	-0.720286	0.0157449	-0.5922	0.131602	-0.498776	0.028983	-0.141545	0.45314	-0.739494	0.0119891
	Tig	Cytoplasmic	0.0689229	0.834023	-0.0581052	0.629939	-0.0766562	0.654522	-0.218035	0.125416	-0.00234106	0.984487	-0.433293	0.0515452	-0.447343	0.350272	-0.809698	0.0197167	-0.356494	0.480864	-0.489473	0.0388066	-0.0481746	0.87971	-0.82621	0.0153238
	TilS	Cytoplasmic	Not detected	Not detected	-0.155287	*	Not detected	Not detected	0.927538	*	Not detected	Not detected	0.0311007	*	Not detected	Not detected	0.0222918	*	Not detected	Not detected	-0.205939	*	Not detected	Not detected	-0.263056	*
	Tmk	Cytoplasmic	-0.100533	*	-0.0332374	0.271444	-0.0578556	*	-0.0477801	0.526018	0.0476855	*	-0.421539	0.00622536	-0.455042	*	-0.515147	0.0121261	-0.469721	*	-0.29522	0.00334707	0.0931154	*	-0.512841	0.0131557
	TpiA1	Cytoplasmic	0.0579736	0.90841	-0.229847	0.131068	-0.0344623	0.81135	-0.243827	0.206978	0.083377	0.864007	-0.586814	0.0661798	-0.308011	0.383474	-0.926157	0.0332937	-0.415924	0.332669	-0.457622	0.0374137	0.0817931	0.881488	-1.04103	0.0129588
	Tpx	Cytoplasmic	0.0452193	0.856482	-0.17628	0.278216	-0.0913267	0.543542	-0.308225	0.00137985	-0.0144119	0.954652	-0.568995	0.00221507	-0.357046	0.215615	-0.676653	0.0180585	-0.299798	0.425782	-0.394957	0.000917296	-0.222455	0.389078	-0.97511	0.00756773
	TrhO	Cytoplasmic	Not detected	Not detected	0.108613	*	Not detected	Not detected	0.103838	*	Not detected	Not detected	-0.0874993	*	Not detected	Not detected	-0.541908	*	Not detected	Not detected	-0.218439	*	Not detected	Not detected	-0.683456	*
	TrmB	Cytoplasmic	Not detected	Not detected	-0.0471557	0.875173	Not detected	Not detected	-0.200262	0.627538	Not detected	Not detected	-0.49616	0.327934	Not detected	Not detected	-0.691634	0.17381	Not detected	Not detected	-0.546051	0.219439	Not detected	Not detected	-0.685223	0.203628
	TrmD	Cytoplasmic	Not detected	Not detected	0.0556575	0.777281	Not detected	Not detected	-0.101677	0.290043	Not detected	Not detected	-0.418609	0.0221418	Not detected	Not detected	-0.606699	0.0144937	Not detected	Not detected	-0.438754	0.0497751	Not detected	Not detected	-0.628416	0.00835225
	TrmFO	Cytoplasmic	Not detected	Not detected	-0.219151	0.152882	Not detected	Not detected	-0.081798	0.438567	Not detected	Not detected	-0.273308	0.27299	Not detected	Not detected	-0.717159	0.0458325	Not detected	Not detected	-0.470904	0.13936	Not detected	Not detected	-1.1247	0.0411267
	TrpA	Cytoplasmic	Not detected	Not detected	0.153859	0.665883	Not detected	Not detected	-0.0772591	0.550939	Not detected	Not detected	-0.467985	0.155817	Not detected	Not detected	-0.691713	0.0455378	Not detected	Not detected	-0.421109	0.128017	Not detected	Not detected	-0.809242	0.0885709
	TrpB	Cytoplasmic	Not detected	Not detected	-0.216987	*	Not detected	Not detected	-0.694762	*	Not detected	Not detected	-0.865699	*	Not detected	Not detected	-0.909608	*	Not detected	Not detected	-0.498839	*	Not detected	Not detected	-1.01986	*
	TrpF	Cytoplasmic	0.127567	*	0.0627177	0.818515	-0.224056	*	-0.235033	0.226168	-0.451614	*	-0.325568	0.121864	-0.932342	*	-0.630704	0.104397	-0.598421	*	-0.560889	0.03606	-0.567385	*	-0.648344	0.153003
	TrpS	Cytoplasmic	Not detected	Not detected	0.0906639	0.465483	Not detected	Not detected	-0.0136279	0.872709	Not detected	Not detected	-0.372352	0.0793008	Not detected	Not detected	-0.559075	0.0388422	Not detected	Not detected	-0.33315	0.0880923	Not detected	Not detected	-0.571762	0.0769829
	TruA	Cytoplasmic	Not detected	Not detected	-0.0196874	*	Not detected	Not detected	-0.187562	*	Not detected	Not detected	-0.386399	*	Not detected	Not detected	-0.676108	*	Not detected	Not detected	-0.334739	*	Not detected	Not detected	-0.514756	*
	TruB	Cytoplasmic	Not detected	Not detected	-0.038644	0.903206	Not detected	Not detected	-0.0761553	0.624526	Not detected	Not detected	-0.390411	0.122646	Not detected	Not detected	-0.532577	0.0852017	Not detected	Not detected	-0.478915	0.0846851	Not detected	Not detected	-0.658637	0.0911198
	TrxA	Cytoplasmic	0.0722995	0.408399	-0.0584357	0.884868	-0.111481	0.642314	-0.144457	0.713895	0.290257	0.0688253	-0.405499	0.310958	-0.180692	0.0744878	-0.724143	0.159403	-0.233346	0.108658	-0.515857	0.267566	-0.076564	0.561547	-0.798716	0.135619
	TrxB	Cytoplasmic	-0.118923	0.500582	0.0587351	0.528834	0.0379034	0.862163	0.000251289	0.982523	0.0846539	0.670338	-0.337516	0.0527897	-0.44544	0.0913903	-0.524659	0.0128938	-0.504637	0.0670281	-0.37561	0.0244777	-0.20495	0.380174	-0.51296	0.0187272
	TsaD	Cytoplasmic	Not detected	Not detected	-0.0118288	0.853782	Not detected	Not detected	-0.0953854	0.638567	Not detected	Not detected	-0.410302	0.193233	Not detected	Not detected	-0.484351	0.176452	Not detected	Not detected	-0.419258	0.213663	Not detected	Not detected	-0.837877	0.0741804
	Tsf	Cytoplasmic	-0.0508929	0.847076	0.0251539	0.851028	-0.128644	0.408036	-0.101567	0.286178	0.0486513	0.808014	-0.451192	0.0346989	-0.432443	0.109696	-0.719288	0.0164319	-0.399228	0.196116	-0.466694	0.0319293	-0.116711	0.499749	-0.746493	0.0147407
	Tuf	Cytoplasmic	-0.0325389	0.861318	-0.0502603	0.741938	0.0378112	0.76589	-0.02622	0.788593	0.152989	0.497661	-0.478948	0.0211775	-0.471047	0.0960842	-0.652923	0.0525415	-0.630125	0.0297614	-0.468073	0.0166418	-0.238309	0.0505235	-0.766848	0.0110217
	TyrS	Cytoplasmic	0.0448845	0.045193	0.00635822	0.924954	-0.199381	0.23025	-0.125632	0.0982071	0.0401734	0.585685	-0.439144	0.0113335	-0.401439	0.000477115	-0.583204	0.00676249	-0.541085	0.00399483	-0.396731	0.0163817	-0.321587	0.00924209	-0.609421	0.0123549
	Upp	Cytoplasmic	-0.130692	0.263289	-0.013297	0.771243	-0.0427175	0.872377	-0.14484	0.0278934	0.0128415	0.92244	-0.405249	0.00395341	-0.511135	0.0356619	-0.728105	0.00151067	-0.557706	0.0363385	-0.456183	0.00818149	-0.249547	0.149329	-0.750382	0.00130193
	UvrA	Cytoplasmic	-0.0266544	0.925374	0.00831512	0.943795	-0.280157	0.579632	-0.207898	0.0548571	-0.33407	0.416778	-0.454814	0.0142349	-0.565268	0.23019	-0.639148	0.0113719	-0.510575	0.228977	-0.376425	0.0229716	-0.327987	0.405366	-0.602848	0.0110675
	UvrB	Cytoplasmic	Not detected	Not detected	0.0357322	0.811331	Not detected	Not detected	-0.16308	0.00273095	Not detected	Not detected	-0.386145	0.00123487	Not detected	Not detected	-0.552824	0.0109147	Not detected	Not detected	-0.335447	0.0161386	Not detected	Not detected	-0.62899	0.000245375
	ValS	Cytoplasmic	-0.167033	*	-0.0676813	0.504022	-0.354856	*	-0.083296	0.454717	-0.0874145	*	-0.453745	0.00414377	-0.855542	*	-0.669255	0.00264815	-0.581021	*	-0.403951	0.108015	-0.300185	*	-0.548287	0.00328007
	Xpt	Cytoplasmic	Not detected	Not detected	-0.0263624	0.875134	Not detected	Not detected	-0.118596	0.362272	Not detected	Not detected	-0.345062	0.0342248	Not detected	Not detected	-0.765218	0.0196756	Not detected	Not detected	-0.339165	0.0442697	Not detected	Not detected	-0.592843	0.0599884
	YbeY	Cytoplasmic	Not detected	Not detected	0.0998586	0.718812	Not detected	Not detected	-0.0529465	0.797752	Not detected	Not detected	-0.40185	0.203974	Not detected	Not detected	-0.732942	0.0737506	Not detected	Not detected	-0.397111	0.162258	Not detected	Not detected	-0.41708	0.156327
	YhaM	Cytoplasmic	0.0127473	0.917584	0.0474997	0.812765	-0.151367	0.628522	-0.0552556	0.741782	0.00768477	0.947787	-0.408787	0.119546	-0.422827	0.201999	-0.539799	0.0628878	-0.443772	0.207235	-0.368382	0.0927123	-0.207937	0.476248	-0.597151	0.0601564
	YneA	Membrane	-0.160934	0.314714	Not detected	Not detected	-0.818938	0.136028	Not detected	Not detected	-0.684981	0.198174	Not detected	Not detected	-0.743663	0.0767656	Not detected	Not detected	-0.607736	0.107557	Not detected	Not detected	-0.943878	0.0484323	Not detected	Not detected
	ZurR	Cytoplasmic	Not detected	Not detected	0.0368143	0.530739	Not detected	Not detected	-0.145592	0.0696578	Not detected	Not detected	-0.372598	0.0175087	Not detected	Not detected	-0.673986	0.00664036	Not detected	Not detected	-0.408782	0.0628742	Not detected	Not detected	-0.539714	0.00662374
							* = could not be calculated
