# Supplementary material for: The roles of the Listeria monocytogenes post-translocation chaperones PrsA1 and PrsA2 in protein secretion and stress resistance
Source: J Bacteriol. 2025 Dec 29;208(1):e00531-25. doi: 10.1128/jb.00531-25 (PMC12826049; doi:10.1128/jb.00531-25)
Supplement: Table S2 — Proteins with statistically significant altered secretion profiles as measered by TMT-MS [file jb.00531-25-s0003.xlsx]

## Sheet: Chaperone deletion mutant
	Table S2. Proteins with statistically significant altered secretion profiles as measered by TMT-MS
		Cell Wall																																Released
		𝚫prsA1						𝚫prsA2						𝚫prsA1/𝚫prsA2						Foldase F281A/Y80A/Y84A				Membrane K268A/K29A/C21S						Dimer V28A/L40A/Y41A/M44A				𝚫prsA1						𝚫prsA2						𝚫prsA1/𝚫prsA2
		Increased	Log2Fold change	p-value	Decreased	Log2Fold change	p-value	Increased	Log2Fold change	p-value	Decreased	Log2Fold change	p-value	Increased	Log2Fold change	p-value	Decreased	Log2Fold change	p-value	Increased	Decreased	Log2Fold change	p-value	Increased	Log2Fold change	p-value	Decreased	Log2Fold change	p-value	Increased	Decreased	Log2Fold change	p-value	Increased	Log2Fold change	p-value	Decreased	Log2Fold change	p-value	Increased	Log2Fold change	p-value	Decreased	Log2Fold change	p-value	Increased	Decreased	Log2Fold change	p-value
		TyrS	0.0448845	0.045193	DapH	-0.198648	0.0319868	TcsA	0.490295	0.0485371	Dps	-0.371633	0.011677	DeoB	0.339963	0.0377814	Dps	-0.593126	0.00693493		AckA1	-0.445272	0.00507823	PrsA2	2.04495	0.0351527	AckA1	-0.547489	0.00612742		AtpA2	-0.273838	0.0278621	ArgS	0.359442	0.054084	PrfC	-0.118683	0.0381307	DivIB	0.354764	0.0176126	ClpB	-0.305583	0.0449702		AcyP	-0.458407	0.00944835
											FolD	-0.361507	0.0259861	GbuC	0.844931	0.0214205	FolD	-0.275556	0.0399143		Dps	-0.668661	0.000451105				AsnS	-0.650659	0.0153589		DapH	-0.21602	0.0151799				RpmG2	-0.194788	0.0464526	MreC	0.424012	0.0371398	Der	-0.133757	0.0373439		Ade	-0.454875	0.00361274
											GpsB	-0.224942	0.0343572	RpsG	0.158027	0.0143253	Hpf	-0.459814	0.0265704		GpsB	-0.716508	0.00532743				AspS	-0.516372	0.0534903		FolD	-0.403242	0.0368543										Era	-0.164161	0.0241403		Apt	-0.362966	0.0466267
											InlB	-0.486478	0.015488	TcsA	0.654779	0.0194767	HslV	-0.446435	0.0523762		InlB	-0.851136	0.00136771				AtpA2	-0.504453	0.0113297		InlB	-0.43167	0.030701										GltX	-0.25798	0.0247136		AsnS	-0.422922	0.005615
											lmo1058	-0.561885	0.0337232				InlB	-0.364031	0.00129499		NamA	-0.515339	0.00110288				ClpP	-0.531737	0.0216182		lmo1058	-0.497346	0.0395548										GpsA	-0.171523	0.0493976		AzoR2	-0.491566	0.0258638
											RecA	-0.263025	0.0436178				lmo0208	-0.344551	0.0123126		Pgk	-0.32723	0.00368974				CodY	-0.485559	0.012198		lmo1239	-0.512285	3.02122e-29										HprK	-0.14959	0.0424684		CinA	-0.486218	0.0336069
											RpoZ	-0.382112	0.0183808				lmo1058	-0.665063	0.0400879		RplT	-0.64042	0.00284269				CshA	-0.626631	0.0544718		MtnN	-0.19423	0.0419065										InfA	-0.216166	0.0081663		ClpB	-0.623564	0.0117773
											SigA	-0.259423	0.0413048				RpoZ	-0.484915	0.0189397		RpoZ	-0.881935	0.00506592				DapH	-0.473088	0.0101619		Prs1	-0.130591	0.0297586										Kat	-0.161596	0.0230207		ClpX	-0.388358	0.0092488
																					SepF	-0.530567	0.00392251				Ddl	-0.478064	0.0380438		RplK	-0.122397	0.0132403										LeuS	-0.218934	0.0495695		CodY	-0.406496	0.0390097
																					TyrS	-0.401439	0.000477115				DeoB	-0.612073	0.0313051		RplO	-0.265876	0.037427										lmo0191	-0.206044	0.0310875		CshB	-0.429488	0.0260409
																											DeoD	-0.602506	0.0180538		RplT	-0.347984	0.0543689										lmo1304	-0.468964	0.0295989		DapF	-0.336202	0.0164773
																											DltA	-0.465467	0.0139505		RpoZ	-0.535397	0.0119809										lmo2434	-0.374262	0.021663		DapH	-0.424622	0.00625894
																											Dps	-0.73311	0.0405868		RpsE	-0.27548	0.0517413										lmo2473	-0.15402	0.0229774		Def	-0.404502	0.0488099
																											Era	-0.738602	0.0359286		SepF	-0.12701	0.0543815										MntA	-0.217114	0.0410065		DeoC	-0.529239	0.0170541
																											FlaA	-0.549754	0.0504315		ThrS	-0.318576	0.0275039										MurA2	-0.0249066	0.0123469		DeoD	-0.382361	0.0296566
																											FolD	-0.567485	0.0102198		Tuf	-0.238309	0.0505235										MutM	-0.206089	0.0154837		Der	-0.443308	0.00485103
																											GatB	-0.584755	0.0276999		TyrS	-0.321587	0.00924209										PrfC	-0.183167	0.00808689		EngB	-0.489337	0.0185667
																											GlmM	-0.576325	0.0247882		YneA	-0.943878	0.0484323										PrmA	-0.0413279	0.0310546		Era	-0.470586	0.00412121
																											GlmS	-0.615573	0.022656														PrsA2	-2.39616	0.0275568		FabH	-0.474986	0.0219758
																											GlpK	-0.667848	0.0170585														PyrR	-0.119007	0.00161737		FapR	-0.437749	0.00330583
																											GlyA	-0.564668	0.0517263														RadA	-0.205208	0.0104709		Fni	-0.374277	0.0460149
																											GpsB	-0.579841	0.0266375														Rex	-0.250307	0.0377055		Frr	-0.499068	0.0269226
																											GroL	-0.693395	0.0501578														RplK	-0.116101	0.00117354		FusA	-0.344044	0.0429995
																											HslO	-0.519084	0.0454109														RpmD	-0.236795	0.0234405		GatB	-0.357704	0.0201273
																											HslV	-0.55971	0.0427997														RpmG2	-0.240324	0.00994495		GbuC	-0.491655	0.0312811
																											Iap	-0.284566	0.0530981														RpoA	-0.182062	0.0257919		GcvH	-0.496723	0.00564986
																											IleS	-0.784295	0.0539497														RpoB	-0.150593	0.037006		GcvPA	-0.356296	0.0413987
																											InfC	-0.499339	0.0439374														RpoE	-0.264708	0.0494567		GlmM	-0.416757	0.0200215
																											InlB	-0.672546	0.000272627														RpsC	-0.128183	0.0262848		GlmS	-0.51262	0.0216487
																											lmo0208	-0.395849	0.00476328														RpsE	-0.170821	0.0397326		GltX	-0.604276	0.0104755
																											lmo2474	-0.531663	0.0530256														RpsF	-0.157415	0.0266189		GlyQ	-0.424562	0.0159369
																											MtnN	-0.622618	0.00657948														SerS	-0.163908	0.0235689		Gmk	-0.302447	0.0508769
																											MurC	-0.51283	0.0264424														SpoVG1	-0.149454	0.0227444		GpmA	-0.509143	0.0469168
																											NadE	-0.611847	0.0154275														SpoVG2	-0.232145	0.0405062		GpsA	-0.436598	0.00572216
																											NadK2	-0.550038	0.00693267														Tdk	-0.242536	0.0422932		GreA	-0.408411	0.018289
																											NamA	-0.713193	0.000195236														Tpx	-0.308225	0.00137985		GroS	-0.654725	0.0322037
																											Pgi	-0.488265	0.00372722														Upp	-0.14484	0.0278934		HemE	-0.519465	0.0351714
																											Pgk	-0.453747	0.0231056														UvrB	-0.16308	0.00273095		HemL2	-0.361172	0.0409917
																											PpaC	-0.436267	0.0498241																		HisS	-0.417405	0.0356932
																											Prs1	-0.525905	0.000662981																		HprK	-0.384301	0.00423904
																											PtsI	-0.608632	0.0107061																		HslO	-0.470834	0.0193554
																											RecA	-0.764772	0.0131998																		HslV	-0.418647	0.0540759
																											RimM	-0.512529	0.0445976																		InfA	-0.458052	0.00767795
																											RplA	-0.606467	0.0249235																		InfC	-0.579619	0.0455447
																											RplC	-0.648077	0.0108578																		Kat	-0.425115	0.00290223
																											RplJ	-0.478652	0.00495261																		LacD	-0.471784	0.030648
																											RplO	-0.427592	0.0467659																		Ldh1	-0.382122	0.0301899
																											RplT	-0.60815	0.0126471																		LepA	-0.302866	0.0203869
																											RplW	-0.644655	0.0391577																		LeuS	-0.318471	0.0238308
																											RpoA	-0.482729	0.0109447																		LexA	-0.486886	0.0337951
																											RpoB	-0.601534	0.0481446																		lmo0164	-0.588211	0.0141191
																											RpoZ	-0.734556	0.00826003																		lmo0191	-0.459952	0.00130804
																											RpsB	-0.544998	0.0145933																		lmo0369	-0.394713	0.0512237
																											RpsD	-0.52444	0.0179656																		lmo0392	-0.355375	0.0242944
																											RpsE	-0.540002	0.0281098																		lmo0534	-0.426838	0.0281659
																											RpsG	-0.486854	0.00128523																		lmo0935	-0.437322	0.0105406
																											RpsK	-0.535697	0.026048																		lmo1058	-0.423749	0.0443216
																											RpsM	-0.642526	0.00717775																		lmo1304	-0.524466	0.0254825
																											RpsQ	-0.482998	0.0140868																		lmo1577	-0.46755	0.00831477
																											RsbW	-0.426487	0.0423904																		lmo1863	-0.462187	0.0348722
																											RsmA	-0.683341	0.00389001																		lmo2390	-0.433004	0.0231461
																											SepF	-0.438891	0.00737015																		lmo2434	-0.553726	0.0346439
																											SigA	-0.613646	0.0358214																		lmo2473	-0.419908	0.00873772
																											TarI	-0.45754	0.00662901																		lmo2474	-0.432194	0.0225241
																											Tdk	-0.53792	0.0322753																		lmo2564	-0.52135	0.00794656
																											ThrS	-0.591884	0.0162853																		lmo2657	-0.424335	0.039132
																											Tuf	-0.630125	0.0297614																		lmo2759	-0.376314	0.0240119
																											TyrS	-0.541085	0.00399483																		LuxS	-0.425265	0.0156968
																											Upp	-0.557706	0.0363385																		LysS	-0.43154	0.0487615
																																															MenE	-0.418299	0.0541566
																																															MetG	-0.391702	0.0220258
																																															MetK	-0.390007	0.0287343
																																															MntA	-0.70604	0.0218759
																																															MsrB	-0.433745	0.0114824
																																															MurA1	-0.452592	0.0468592
																																															MurA2	-0.284333	0.000869919
																																															MurC	-0.507715	0.0504214
																																															MurE	-0.307644	0.000107004
																																															MutM	-0.421453	0.0242966
																																															NadE	-0.414232	0.0157983
																																															NadK1	-0.31557	0.0515578
																																															NagB	-0.407714	0.0190938
																																															NusB	-0.461635	0.012575
																																															PdxT	-0.620688	0.00902331
																																															PfkA	-0.346478	0.0188249
																																															Pgi	-0.330437	0.0471507
																																															PheS	-0.385991	0.000691645
																																															PlcB	-0.506874	0.000414716
																																															Pnp	-0.383918	0.0148127
																																															PpaX	-0.48925	0.00242876
																																															PrfB	-0.392996	0.00475235
																																															PrfC	-0.417834	0.00178884
																																															PrmA	-0.430139	0.00803405
																																															PrsA2	-2.70941	0.0253457
																																															PtsI	-0.431449	0.0270639
																																															PurA	-0.390946	0.0153748
																																															PyrR	-0.349425	0.0440477
																																															RadA	-0.421236	0.0128695
																																															Rex	-0.526427	0.00274007
																																															RimM	-0.481088	0.00838481
																																															RlmN	-0.259003	0.0193417
																																															Rph	-0.405747	0.0079212
																																															RplD	-0.393477	0.0191999
																																															RplE	-0.480906	0.00692963
																																															RplK	-0.401838	0.00189171
																																															RplM	-0.428612	0.0245556
																																															RplS	-0.451654	0.0111879
																																															RplT	-0.454594	0.0381249
																																															RplW	-0.458399	0.0311259
																																															RplY	-0.488296	0.0354837
																																															RpmA	-0.413104	0.0502124
																																															RpmC	-0.488999	0.0340318
																																															RpmD	-0.497282	0.0055037
																																															RpmE2	-0.372638	0.0362265
																																															RpmG2	-0.466938	0.0244739
																																															RpoA	-0.44472	0.0328149
																																															RpoB	-0.413946	0.00231409
																																															RpoC	-0.425578	0.00641103
																																															RpoE	-0.567632	0.0357385
																																															RpsC	-0.392631	0.00687217
																																															RpsD	-0.388781	0.0114309
																																															RpsE	-0.425225	0.00950418
																																															RpsF	-0.394692	0.00042775
																																															RpsJ	-0.408792	0.00608237
																																															RpsM	-0.394508	0.00561822
																																															RsbW	-0.575295	0.0144317
																																															RsmA	-0.418624	0.00913597
																																															RsmH	-0.237991	0.0149509
																																															RuvA	-0.300018	0.0128128
																																															SecA1	-0.347318	0.0133423
																																															SerS	-0.438273	0.00266704
																																															SigA	-0.386387	0.0528094
																																															SpoVG1	-0.418831	0.00627869
																																															SpoVG2	-0.515954	0.0113601
																																															Ssb1	-0.315428	0.0338355
																																															Stp	-0.583112	0.0336982
																																															Tdk	-0.446166	0.0118647
																																															ThrS	-0.428976	0.0184328
																																															ThyA	-0.481199	0.035484
																																															Tig	-0.433293	0.0515452
																																															Tmk	-0.421539	0.00622536
																																															Tpx	-0.568995	0.00221507
																																															TrmD	-0.418609	0.0221418
																																															TrxB	-0.337516	0.0527897
																																															Tsf	-0.451192	0.0346989
																																															Tuf	-0.478948	0.0211775
																																															TyrS	-0.439144	0.0113335
																																															Upp	-0.405249	0.00395341
																																															UvrA	-0.454814	0.0142349
																																															UvrB	-0.386145	0.00123487
																																															ValS	-0.453745	0.00414377
																																															Xpt	-0.345062	0.0342248
																																															ZurR	-0.372598	0.0175087
																						Highlighted proteins are unique to the chaperones under which they are listed
																						𝚫prsA2 vs. foldase variant vs. membrane variant vs. dimer variant
						Highlighted proteins are unique to the chaperones under which they are listed
						𝚫prsA2 vs. 𝚫prsA1 vs. 𝚫prsA2/𝚫prsA1
[truncated: 14 more columns]
