# Supplementary material for: The roles of the Listeria monocytogenes post-translocation chaperones PrsA1 and PrsA2 in protein secretion and stress resistance
Source: J Bacteriol. 2025 Dec 29;208(1):e00531-25. doi: 10.1128/jb.00531-25 (PMC12826049; doi:10.1128/jb.00531-25)
Supplement: Table S3 — Proteins with Significantly Altered Secretion in Released Fractions of All prsA2 mutants [file jb.00531-25-s0004.xlsx]

## Sheet: Sheet1
		Table S3. Proteins with Significantly Altered Secretion in Released Fractions of All prsA2 mutants
				𝚫prsA1				𝚫prsA2				𝚫prsA1/𝚫prsA2				Foldase Mutant				Membrane Mutant				Dimer Mutant
				Cell Wall		Released		Cell Wall		Released		Cell Wall		Released		Cell Wall		Released		Cell Wall		Released		Cell Wall		Released
		Alternate ID	Localization	Log2 Fold Change	p-value	Log2 Fold Change	p-value	Log2 Fold Change	p-value	Log2 Fold Change	p-value	Log2 Fold Change	p-value	Log2 Fold Change	p-value	Log2 Fold Change	p-value	Log2 Fold Change	p-value	Log2 Fold Change	p-value	Log2 Fold Change	p-value	Log2 Fold Change	p-value	Log2 Fold Change	p-value
		ClpB	Cytoplasmic	0.0125469	0.943278	-0.0576556	0.643695	-0.102958	0.75847	-0.305583	0.0449702	-0.283889	0.337366	-0.623564	0.0117773	-0.31815	0.330795	-0.870453	0.00694395	-0.420858	0.128166	-0.559974	0.0183649	0.0307385	0.895016	-0.810498	0.0102653
		Der	Membrane	-0.228666	0.549367	-0.0821871	0.0997292	-0.312679	0.366692	-0.133757	0.0373439	-0.286738	0.385883	-0.443308	0.00485103	-0.654612	0.188401	-0.637123	0.00629586	-0.682998	0.215045	-0.43405	0.00624828	-0.330876	0.3772	-0.647042	0.00187924
		Era	Membrane	0.0561839	0.575985	-0.0514599	0.580045	-0.123612	0.719145	-0.164161	0.0241403	0.0592814	0.781309	-0.470586	0.00412121	-0.508807	0.0474637	-0.701507	0.0109611	-0.738602	0.0359286	-0.476129	0.00565763	-0.2367	0.395175	-0.720756	0.00190957
		GltX	Cytoplasmic	-0.00708065	0.914991	-0.110748	0.510004	-0.170497	0.49121	-0.25798	0.0247136	-0.0959707	0.553726	-0.604276	0.0104755	-0.507322	0.0783642	-0.768827	0.00687736	-0.512263	0.0705561	-0.518385	0.00313277	-0.248018	0.223999	-0.673121	0.000339953
		GpsA	Membrane	-0.098833	*	-0.0182849	0.608906	-0.00685565	*	-0.171523	0.0493976	-0.129514	*	-0.436598	0.00572216	-0.563642	*	-0.6358	0.00327235	-0.497021	*	-0.449927	0.00544197	-0.134485	*	-0.748772	0.00392153
		HprK	Cytoplasmic	0.127867	*	-0.02476	0.471808	-0.0133556	*	-0.14959	0.0424684	-0.0652145	*	-0.384301	0.00423904	-0.283042	*	-0.624911	0.00286972	-0.531221	*	-0.473272	0.00079441	-0.00198456	*	-0.649863	0.000484762
		InfA	Cytoplasmic	0.0835368	0.76757	-0.0193441	0.630133	-0.0899551	0.596114	-0.216166	0.0081663	0.0549885	0.845767	-0.458052	0.00767795	-0.535285	0.146703	-0.72078	0.000925013	-0.352203	0.296389	-0.486487	0.00245389	-0.238248	0.366759	-0.789007	0.0013387
		Kat	Cytoplasmic	0.00806327	0.966711	0.0971273	0.501457	-0.237957	0.43548	-0.161596	0.0230207	-0.448164	0.110628	-0.425115	0.00290223	-0.447676	0.127362	-0.667503	0.00173036	-0.568513	0.0641358	-0.408084	0.00106733	-0.162038	0.34989	-0.707933	0.000567477
		LeuS	Cytoplasmic	0.000122922	0.969282	-0.0611519	0.287122	0.0691547	0.862921	-0.218934	0.0495695	-0.222003	0.810923	-0.318471	0.0238308	-0.547209	0.509215	-0.636635	0.00727915	-0.281241	0.620468	-0.276589	0.0344669	-0.234676	0.796653	-0.662875	0.0240555
		lmo0191	Cytoplasmic	0.00318345	0.882146	-0.0648375	0.311155	-0.226145	0.524804	-0.206044	0.0310875	-0.0180086	0.913108	-0.459952	0.00130804	-0.321701	0.280135	-0.754072	0.00218432	-0.350279	0.275003	-0.542854	0.00146902	-0.11901	0.588738	-0.814096	0.00825287
		lmo2434	Cytoplasmic	Not detected	Not detected	-0.0635093	0.824323	Not detected	Not detected	-0.374262	0.021663	Not detected	Not detected	-0.553726	0.0346439	Not detected	Not detected	-0.733054	0.00450322	Not detected	Not detected	-0.52105	0.00682986	Not detected	Not detected	-0.517797	0.0116849
		lmo2473	Cytoplasmic	Not detected	Not detected	0.0959862	0.187733	Not detected	Not detected	-0.15402	0.0229774	Not detected	Not detected	-0.419908	0.00873772	Not detected	Not detected	-0.622018	0.00123308	Not detected	Not detected	-0.508513	0.00261065	Not detected	Not detected	-0.569754	0.0162567
		MntA	Lipid-anchored Extracellular	-0.0751113	0.789442	-0.0338409	0.318274	-0.117635	0.611267	-0.217114	0.0410065	-0.11595	0.701231	-0.70604	0.0218759	-0.430795	0.168637	-0.344131	0.0108353	-0.35918	0.213804	-0.149357	0.0154869	-0.158572	0.386719	-0.586787	0.00142754
		MurA2	Cytoplasmic	Not detected	Not detected	0.0130146	0.115194	Not detected	Not detected	-0.0249066	0.0123469	Not detected	Not detected	-0.284333	0.000869919	Not detected	Not detected	-0.600437	0.0044098	Not detected	Not detected	-0.350396	0.00297921	Not detected	Not detected	-0.503738	0.0141084
		MutM	Cytoplasmic	Not detected	Not detected	-0.0701207	0.174837	Not detected	Not detected	-0.206089	0.0154837	Not detected	Not detected	-0.421453	0.0242966	Not detected	Not detected	-0.722005	0.0154395	Not detected	Not detected	-0.554588	0.0385199	Not detected	Not detected	-0.616732	0.00218763
		PrmA	Cytoplasmic	Not detected	Not detected	-0.0194812	0.887595	Not detected	Not detected	-0.0413279	0.0310546	Not detected	Not detected	-0.430139	0.00803405	Not detected	Not detected	-0.604611	0.00704614	Not detected	Not detected	-0.441562	0.000131919	Not detected	Not detected	-0.566006	0.0412354
		PyrR	Cytoplasmic	Not detected	Not detected	0.0548657	0.789109	Not detected	Not detected	-0.119007	0.00161737	Not detected	Not detected	-0.349425	0.0440477	Not detected	Not detected	-0.838676	0.0133426	Not detected	Not detected	-0.528543	0.0131012	Not detected	Not detected	-0.442586	0.00524677
		RadA	Cytoplasmic	Not detected	Not detected	0.0580062	0.776903	Not detected	Not detected	-0.205208	0.0104709	Not detected	Not detected	-0.421236	0.0128695	Not detected	Not detected	-0.677402	0.0376233	Not detected	Not detected	-0.429922	0.0509808	Not detected	Not detected	-0.701471	0.0157427
		Rex	Cytoplasmic	-0.135028	0.659609	-0.0591673	0.363643	0.0520539	0.950387	-0.250307	0.0377055	0.204149	0.549015	-0.526427	0.00274007	-0.424873	0.283848	-0.727997	0.00579829	-0.391779	0.370773	-0.56183	0.0353632	-0.188366	0.531883	-0.796106	0.00160035
		RplK	Cytoplasmic	0.0303062	0.872781	0.0058198	0.65094	-0.120097	0.220092	-0.116101	0.00117354	-0.00510305	0.86186	-0.401838	0.00189171	-0.524851	0.0290269	-0.658124	0.00199767	-0.414755	0.0954398	-0.458229	0.00192006	-0.122397	0.0132403	-0.586228	0.00351662
		RpmD	Cytoplasmic	0.0334187	0.916974	-0.0664387	0.542834	-0.138442	0.785872	-0.236795	0.0234405	0.193568	0.756013	-0.497282	0.0055037	-0.393124	0.464289	-0.764913	0.0152239	-0.0830823	0.848614	-0.463713	0.0490315	-0.130215	0.790245	-0.8578	0.0030988
		RpoA	Cytoplasmic	0.0190397	0.730107	-0.0421583	0.191782	-0.0793331	0.600028	-0.182062	0.0257919	-0.115142	0.247144	-0.44472	0.0328149	-0.40057	0.0918505	-0.654689	0.00516594	-0.482729	0.0109447	-0.441469	0.0155599	-0.00301133	0.994184	-0.699306	0.00286834
		RpoB	Cytoplasmic	-0.0297729	0.806607	0.00565888	0.917764	-0.168657	0.609828	-0.150593	0.037006	-0.26366	0.218655	-0.413946	0.00231409	-0.535576	0.0820686	-0.648004	0.00209575	-0.601534	0.0481446	-0.417303	0.00254114	-0.196235	0.342065	-0.666	0.00124713
		RpoE	Cytoplasmic	-0.211439	0.593104	0.0679375	0.679365	-0.297598	0.316102	-0.264708	0.0494567	-0.247875	0.403957	-0.567632	0.0357385	-0.755694	0.114554	-0.897581	0.00717238	-0.601171	0.198117	-0.697185	0.00790278	-0.436664	0.209886	-0.861899	0.0171118
		RpsC	Cytoplasmic	0.0180737	0.989804	-0.0603625	0.232037	-0.184674	0.432507	-0.128183	0.0262848	-0.0661891	0.689405	-0.392631	0.00687217	-0.450677	0.185943	-0.703239	0.00161549	-0.526938	0.157584	-0.474481	0.00426913	-0.17529	0.449941	-0.652044	0.00171726
		RpsE	Cytoplasmic	-0.0516796	0.72017	-0.0221866	0.805541	-0.18563	0.280184	-0.170821	0.0397326	-0.0424134	0.655099	-0.425225	0.00950418	-0.440524	0.0682055	-0.718845	0.00866938	-0.540002	0.0281098	-0.486618	0.00993576	-0.27548	0.0517413	-0.784354	0.00275933
		RpsF	Cytoplasmic	-0.0704361	0.81824	-0.0496795	0.108431	-0.289365	0.230948	-0.157415	0.0266189	-0.175267	0.390489	-0.394692	0.00042775	-0.586997	0.0758484	-0.623823	0.000118468	-0.470704	0.162571	-0.410235	0.000313239	-0.242776	0.34581	-0.694169	0.00115989
		SerS	Cytoplasmic	0.0583196	0.92459	-0.0369992	0.506558	-0.151768	0.696589	-0.163908	0.0235689	-0.015235	0.88969	-0.438273	0.00266704	-0.37055	0.257053	-0.651382	0.00369107	-0.517443	0.182741	-0.411028	0.0106525	-0.174823	0.558001	-0.71486	0.00104905
		SpoVG1	Cytoplasmic	-0.0501052	0.832416	-0.0337363	0.610813	-0.281227	0.529777	-0.149454	0.0227444	-0.223749	0.630973	-0.418831	0.00627869	-0.417869	0.384369	-0.633123	0.0105182	-0.351773	0.479258	-0.442623	0.0020213	-0.195449	0.651611	-0.665219	0.00298876
		SpoVG2	Cytoplasmic	-0.161236	0.709744	-0.0138962	0.700709	-0.549275	0.327034	-0.232145	0.0405062	-0.458306	0.383975	-0.515954	0.0113601	-0.631836	0.259453	-0.64908	0.00470635	-0.420942	0.450739	-0.457121	0.012212	-0.470612	0.358016	-0.707673	0.0115595
		Tdk	Cytoplasmic	-0.35501	0.187078	0.0312743	0.551119	-0.304052	0.109242	-0.242536	0.0422932	-0.139484	0.231595	-0.446166	0.0118647	-0.506172	0.0239368	-0.624737	0.00603546	-0.53792	0.0322753	-0.41836	0.0178947	-0.406563	0.0941454	-0.646085	0.00666796
		Tpx	Cytoplasmic	0.0452193	0.856482	-0.17628	0.278216	-0.0913267	0.543542	-0.308225	0.00137985	-0.0144119	0.954652	-0.568995	0.00221507	-0.357046	0.215615	-0.676653	0.0180585	-0.299798	0.425782	-0.394957	0.000917296	-0.222455	0.389078	-0.97511	0.00756773
		Upp	Cytoplasmic	-0.130692	0.263289	-0.013297	0.771243	-0.0427175	0.872377	-0.14484	0.0278934	0.0128415	0.92244	-0.405249	0.00395341	-0.511135	0.0356619	-0.728105	0.00151067	-0.557706	0.0363385	-0.456183	0.00818149	-0.249547	0.149329	-0.750382	0.00130193
		UvrB	Cytoplasmic	Not detected	Not detected	0.0357322	0.811331	Not detected	Not detected	-0.16308	0.00273095	Not detected	Not detected	-0.386145	0.00123487	Not detected	Not detected	-0.552824	0.0109147	Not detected	Not detected	-0.335447	0.0161386	Not detected	Not detected	-0.62899	0.000245375
								* = could not be calculated
								Significantly altered secretion abundance (green)
